# Supplementary material for: N6-Methyladenosine RNA Modification Regulates the Differential Muscle Development in Large White and Ningxiang Pigs
Source: Cells. 2024 Oct 21;13(20):1744. doi: 10.3390/cells13201744 (PMC11506082; doi:10.3390/cells13201744)
Supplement: Supplementary file 1 [file cells-13-01744-s001.zip]

Archive with 3 entries (3 files):
- NX_vs_LW_differential_expression.csv
- NX_vs_LW_sig_diff_Peak_knownGene.csv
- supporting information_╕▒▒╛.pdf
