# Supplementary material for: N6-Methyladenosine RNA Modification Regulates the Differential Muscle Development in Large White and Ningxiang Pigs
Source: Cells. 2024 Oct 21;13(20):1744. doi: 10.3390/cells13201744 (PMC11506082; doi:10.3390/cells13201744)
Supplement: Supplementary file 1 [file cells-13-01744-s001.zip › NX_vs_LW_differential_expression.csv]

GeneID	NX	LW	baseMean	log2FoldChange	lfcSE	stat	pvalue	padj
ABCB1	74.26	19.53	46.89527707	1.925402435	0.65976796	2.918302421	0.003519428	0.028326298
ABHD2	2011.17	4723.06	3367.114231	-1.231554253	0.215168002	-5.723686813	1.04E-08	6.87E-07
ABHD3	147.48	966.25	556.8633133	-2.709008691	0.271817823	-9.966265851	2.14E-23	1.11E-20
ABRA	3168.81	12514.61	7841.709118	-1.981622191	0.483500691	-4.09848885	4.16E-05	0.000876436
ACER2	70.56	184.27	127.4112254	-1.386585799	0.424319618	-3.267786214	0.001083922	0.011691989
ACKR3	2671.26	6920.84	4796.051912	-1.373474135	0.155585387	-8.827783666	1.07E-18	3.45E-16
ACLY	2811.87	6209.24	4510.555131	-1.14293612	0.155010208	-7.373295828	1.66E-13	2.55E-11
ACOT11	873.62	2384.74	1629.180603	-1.448985159	0.16601122	-8.728236307	2.59E-18	7.94E-16
ACOT7	180.93	398.24	289.5851418	-1.13788404	0.338214234	-3.36438838	0.000767135	0.009121304
ACVRL1	1555.67	757.62	1156.648056	1.037767244	0.171604993	6.047418698	1.47E-09	1.19E-07
ADAD2	0	11.67	5.835520409	-6.017632119	1.991387113	-3.021829396	0.002512521	0.022075978
ADAM11	29.82	112.42	71.12110303	-1.916143498	0.456599223	-4.196554441	2.71E-05	0.00061107
ADAM8	52.3	138.63	95.46741209	-1.40192615	0.440776496	-3.180582821	0.001469791	0.014788786
ADAMTS4	429.98	2355.5	1392.742392	-2.454251156	0.281316281	-8.724170332	2.68E-18	8.09E-16
ADCY1	404	190.95	297.4720436	1.082142757	0.250407278	4.32153076	1.55E-05	0.000381064
ADH1C	83.92	13.58	48.74958692	2.633437782	0.902828487	2.916874932	0.003535575	0.028422804
ADM	533.32	2132.74	1333.026731	-1.999247271	0.245901262	-8.130284713	4.28E-16	1.07E-13
ADM5	35.52	133.56	84.53654778	-1.918354872	0.545001628	-3.519906685	0.000431699	0.00579157
ADORA3	65.98	198.12	132.045934	-1.590925345	0.427063072	-3.725270219	0.000195106	0.003100135
AFF2	206.22	487.55	346.8850718	-1.239852988	0.258202403	-4.801864632	1.57E-06	5.43E-05
AHSA1	2569.51	8788.86	5679.187584	-1.774054721	0.175563857	-10.10489716	5.26E-24	2.98E-21
AHSA2	40.78	391.47	216.1242096	-3.257774322	0.329652819	-9.882440359	4.96E-23	2.51E-20
AKR1CL1	169.31	459.76	314.5311814	-1.440580104	0.337475852	-4.268690918	1.97E-05	0.000462288
ALDH1A2	1244.09	558.12	901.1024886	1.156995011	0.254764124	4.541436176	5.59E-06	0.000159589
ALDH3B1	209.91	89.4	149.6557576	1.230242554	0.306544601	4.013257941	5.99E-05	0.0011835
ALS2CL	2260.6	971.04	1615.821062	1.218832049	0.22890338	5.324657275	1.01E-07	5.03E-06
ANGPTL5	227.29	33.39	130.3398828	2.769274876	0.632240594	4.3800966	1.19E-05	0.000302466
ANKRD1	1802.64	9693.73	5748.187855	-2.426840819	0.563874259	-4.303868777	1.68E-05	0.000406358
ANKRD23	35783.87	17578.24	26681.0537	1.025554052	0.145591844	7.044035062	1.87E-12	2.43E-10
ANKRD24	264.66	116.67	190.6651448	1.179912774	0.32425595	3.638831526	0.000273878	0.00406473
ANKRD34B	49.21	10.28	29.74396302	2.265087036	0.711378535	3.184081222	0.001452143	0.014666405
ANKRD61	0	13.92	6.958015185	-6.273829635	1.883886208	-3.330259339	0.000867651	0.009968136
ANKZF1	537.98	252.63	395.3042027	1.089149164	0.325468579	3.346403412	0.000818672	0.009563949
ANLN	892.7	433.85	663.2736898	1.041108424	0.189589182	5.491391507	3.99E-08	2.25E-06
ANO2	104.58	28.82	66.69643441	1.856147888	0.591830466	3.136283101	0.001711039	0.016583171
AP1G2	373.49	170.58	272.0374794	1.131051137	0.283782922	3.985620871	6.73E-05	0.001299889
AP3B2	42.3	4.78	23.53831273	3.151980448	0.957805454	3.29083577	0.000998902	0.011029176
APLN	554.58	2237.32	1395.947474	-2.011698688	0.291117804	-6.910256458	4.84E-12	5.83E-10
APLNR	5332.02	1680.7	3506.362198	1.665786424	0.156830051	10.62160228	2.36E-26	1.58E-23
APOLD1	799.59	2660.69	1730.142122	-1.734480608	0.635860586	-2.727768705	0.00637643	0.043546278
AQP3	177.37	523.88	350.6237171	-1.56286873	0.298066071	-5.243363415	1.58E-07	7.40E-06
AQP4	932.72	2049.18	1490.95387	-1.135288615	0.255336647	-4.446242351	8.74E-06	0.000235312
ARC	30.27	502.95	266.6107057	-4.05569582	1.306272628	-3.104785122	0.001904173	0.018007377
ARG2	313.98	141.14	227.5638973	1.154520192	0.405391404	2.847914833	0.00440067	0.033219218
ARHGEF39	247.34	113.31	180.3259139	1.125541903	0.272445073	4.131261734	3.61E-05	0.000782797
ARID5B	2242.99	6335.36	4289.174366	-1.49815873	0.236976234	-6.321978808	2.58E-10	2.37E-08
ARL5B	845.26	1977.26	1411.262819	-1.225807706	0.251352249	-4.876851952	1.08E-06	3.98E-05
ARMCX2	857.58	352.02	604.8031506	1.28573822	0.229367612	5.60557878	2.08E-08	1.28E-06
ARRDC4	1002.72	2848.22	1925.465285	-1.506038818	0.295401702	-5.098274001	3.43E-07	1.44E-05
ART1	688.69	1494.63	1091.660723	-1.117613787	0.180121234	-6.204786411	5.48E-10	4.70E-08
ASF1B	373.89	183.31	278.5995135	1.027901642	0.280541884	3.663986384	0.00024832	0.003756919
ASPA	170.19	67.87	119.0270553	1.324038142	0.352640532	3.754639705	0.000173591	0.002817654
ASPHD2	39.09	109.68	74.386336	-1.488106353	0.495255235	-3.004726145	0.002658201	0.022883269
ASTN2	81.55	192.63	137.0909501	-1.243442083	0.375798762	-3.308797711	0.000936975	0.010550836
ATF3	2193.73	18719.6	10456.66937	-3.093036762	1.07362071	-2.88093992	0.003964912	0.031021165
ATP1B4	9476.44	3262.49	6369.464418	1.538415588	0.133934764	11.48630527	1.55E-30	1.52E-27
ATP4A	81.88	7.11	44.49508249	3.526572369	0.999453467	3.52850081	0.000417921	0.00565129
ATP6V0A4	22.89	117	69.94498044	-2.362851815	0.590852383	-3.999056077	6.36E-05	0.001241076
AUNIP	29.72	100.21	64.96655563	-1.746968197	0.53666235	-3.255246427	0.00113294	0.012081467
AZGP1	108.13	40.73	74.4269343	1.408737435	0.437995554	3.21632816	0.001298423	0.013431236
BAG3	5677.23	87114.56	46395.89448	-3.939641856	0.533189416	-7.38882232	1.48E-13	2.31E-11
BBS9	253.37	124.44	188.9032171	1.024618893	0.31651664	3.237172285	0.001207205	0.012706886
BCAS1	144.72	323.55	234.1351584	-1.162008242	0.307128887	-3.783454731	0.000154666	0.002577545
BCL6	6036.21	14471.33	10253.77068	-1.261382115	0.158235154	-7.971566881	1.57E-15	3.53E-13
BEND5	234.43	114.63	174.5288792	1.031779416	0.28796213	3.583038556	0.00033962	0.004773377
BEST2	1.48	37.68	19.58268916	-4.611758252	1.305905368	-3.531464349	0.000413266	0.005620832
BHLHE40	3039.97	8835.46	5937.718306	-1.539482643	0.197972483	-7.776245566	7.47E-15	1.41E-12
BICDL2	3.37	80.37	41.87215081	-4.544891082	0.978244008	-4.645968741	3.38E-06	0.00010334
BIN2	132.56	56.17	94.3650764	1.236185098	0.391435146	3.158084065	0.001588098	0.01567228
BIRC5	656.42	312.14	484.2805526	1.072280617	0.203338277	5.273383023	1.34E-07	6.46E-06
BMP5	805.36	402.53	603.9472527	1.000182118	0.209126647	4.782662239	1.73E-06	5.87E-05
BMP6	105.97	293.88	199.9251162	-1.47263958	0.479940929	-3.068376737	0.002152251	0.019619765
BOK	454.67	992.35	723.5115803	-1.125619311	0.257620816	-4.369287116	1.25E-05	0.000314828
BUB1B	553.45	250.91	402.1771593	1.142549222	0.226134703	5.052516079	4.36E-07	1.78E-05
C12H17orf53	164.8	70.86	117.8292331	1.216151217	0.39575743	3.072971279	0.002119389	0.019452851
C13H3orf33	97.85	32.37	65.1063363	1.594019952	0.512815906	3.108366833	0.001881244	0.017853693
C13H3orf52	0	27.09	13.54331192	-7.234045741	1.576872717	-4.587590148	4.48E-06	0.00013236
C13H3orf80	108.22	19.84	64.02710319	2.448341921	0.632572726	3.870451284	0.000108634	0.001932201
C13H7orf73	47.8	8.02	27.90622597	2.572740374	0.739532997	3.478871645	0.00050353	0.00652601
C14H10orf107	9.97	43.76	26.86613733	-2.142073201	0.705389762	-3.03672284	0.002391653	0.021252221
C14H22orf15	0.89	23.44	12.16378175	-4.655326907	1.550782671	-3.001920897	0.002682819	0.023048861
C15H2orf88	99.21	212.5	155.8521706	-1.098770977	0.307379134	-3.574644004	0.000350705	0.004912754
C16H5orf22	338.74	155.63	247.1834555	1.122775404	0.261868369	4.287556414	1.81E-05	0.000433443
C16H5orf34	198.33	86.32	142.3270089	1.198306532	0.387787918	3.090107957	0.002000838	0.018666837
C1H14orf39	4.15	42.68	23.41648338	-3.334792065	1.199358934	-2.780478779	0.005427881	0.038905702
C1H6orf183	541.99	245.56	393.7711441	1.142749309	0.231567839	4.934836	8.02E-07	3.04E-05
C1RL	16.59	83.38	49.98154302	-2.327233284	0.870538885	-2.673324907	0.007510347	0.049317946
C2H11orf96	684.29	3496.68	2090.483818	-2.354134815	0.188675501	-12.47716215	9.95E-36	2.07E-32
C3	530.08	1606.14	1068.109975	-1.598570286	0.312246959	-5.119570392	3.06E-07	1.31E-05
C3H16orf58	611.25	246.25	428.7517328	1.311083504	0.231461708	5.664364597	1.48E-08	9.39E-07
C3H2orf40	791.15	283.88	537.5142343	1.479327081	0.424158183	3.48767781	0.000487235	0.006376643
C4H1orf52	327.98	706.91	517.4449134	-1.108101961	0.246906752	-4.487937057	7.19E-06	0.000197928
C4H8orf37	543.15	172.81	357.9790796	1.651672504	0.247713105	6.667683187	2.60E-11	2.78E-09
C6H16orf95	30.77	84.89	57.83171937	-1.462143865	0.503591852	-2.903430346	0.003690991	0.029378355
C6H19orf54	1326.56	631.48	979.0238565	1.070748039	0.190680471	5.615404848	1.96E-08	1.22E-06
C6H1orf168	183.56	81.12	132.3418492	1.178467389	0.360359806	3.270252034	0.001074517	0.011630761
C7H6orf132	17.84	63.71	40.77501658	-1.832272853	0.682827604	-2.683360839	0.00728863	0.04821729
CACYBP	1865.67	5785.28	3825.472366	-1.632754014	0.124209268	-13.14518671	1.81E-39	5.66E-36
CAMK1G	54.27	4.58	29.42518844	3.553251333	0.858488201	4.138963506	3.49E-05	0.000760986
CAPN12	19.36	57.63	38.49196439	-1.577142189	0.569137743	-2.771108064	0.005586588	0.039603409
CARS	1093.33	2502.19	1797.755931	-1.194152593	0.19325669	-6.179100916	6.45E-10	5.51E-08
CASC1	190.31	92.78	141.5452238	1.036961645	0.359836971	2.881754038	0.003954683	0.031006239
CASP10	728.2	1477.75	1102.975437	-1.021327496	0.188140523	-5.428535447	5.68E-08	3.02E-06
CASS4	75.03	1588.03	831.5316061	-4.40349444	1.018879343	-4.321899811	1.55E-05	0.000380928
CBX6	2681.88	1315.97	1998.92252	1.0271956	0.156558514	6.561097039	5.34E-11	5.46E-09
CCDC112	131.07	49.17	90.11862468	1.41487486	0.422001118	3.352775151	0.000800057	0.00941702
CCDC117	1022.13	3432.5	2227.314779	-1.747461076	0.196297182	-8.902120036	5.48E-19	1.80E-16
CCDC125	136.38	43.9	90.13960018	1.6362287	0.378160454	4.326810698	1.51E-05	0.000374508
CCDC13	56.6	136.88	96.74129204	-1.268850339	0.453131418	-2.800181773	0.005107384	0.037235951
CCDC134	262.66	555.61	409.1337278	-1.079758987	0.206953639	-5.217395515	1.81E-07	8.34E-06
CCDC168	66.06	139.98	103.0199283	-1.082013478	0.361262783	-2.995087037	0.002743665	0.023435736
CCDC17	9.9	71.36	40.63084698	-2.852795159	0.791164621	-3.605817404	0.000311172	0.004476235
CCDC18	201.29	93.83	147.560961	1.101244043	0.332944826	3.3075872	0.000941034	0.01059017
CCIN	19.79	115.18	67.48627978	-2.536560681	0.724125423	-3.50293002	0.00046017	0.006103535
CCL21	743.55	370.27	556.9065598	1.005672885	0.204591387	4.915519162	8.85E-07	3.33E-05
CCL24	996.93	440.64	718.7849191	1.178108349	0.350005025	3.365975531	0.000762735	0.009074749
CCL26	301.22	52.36	176.7881001	2.522341724	0.618342021	4.079201538	4.52E-05	0.00094076
CCL4	42.53	278.11	160.3185348	-2.704188782	0.495571601	-5.456706509	4.85E-08	2.64E-06
CCM2L	438.5	192.2	315.3516169	1.188675562	0.311241634	3.819140599	0.000133917	0.002295114
CCNB1	457.51	227.88	342.6947269	1.004550323	0.257743521	3.897480399	9.72E-05	0.001769527
CCNJL	7.73	39.86	23.79668391	-2.361159784	0.762532345	-3.096471646	0.001958386	0.018420231
CCR6	0	15.33	7.664236317	-6.412930215	1.807818825	-3.547330145	0.000389157	0.005355195
CCT4	3365.28	7460.03	5412.654891	-1.14850304	0.159866034	-7.184159227	6.76E-13	9.96E-11
CD1D	48.06	11.5	29.77542123	2.066288225	0.688407441	3.001548358	0.002686104	0.023057091
CD200R1	73.32	12.72	43.01699832	2.5274107	0.612501082	4.126377526	3.69E-05	0.000792746
CD44	1161.25	3856.54	2508.89656	-1.730941184	0.170129882	-10.17423376	2.58E-24	1.51E-21
CD6	12.45	0	6.223967197	6.066565031	1.906793177	3.181553775	0.001464873	0.014747231
CD69	0	21.83	10.91327728	-6.921213361	1.660023006	-4.169347856	3.05E-05	0.00068221
CD83	323.79	859.26	591.5261868	-1.407730791	0.210657984	-6.682541842	2.35E-11	2.54E-09
CDC20	1026.29	457.61	741.9483589	1.165484869	0.222394793	5.240612217	1.60E-07	7.47E-06
CDKL2	32.46	83.94	58.1989778	-1.372744505	0.457242272	-3.002225712	0.002680134	0.023040286
CELA2A	218.11	40.4	129.2520323	2.432469513	0.375303853	6.481333707	9.09E-11	8.96E-09
CEP104	652.73	1342.06	997.3911952	-1.040338913	0.186733904	-5.571237423	2.53E-08	1.54E-06
CEP126	112.7	45.77	79.23425953	1.301976259	0.440261149	2.957281743	0.003103644	0.025776875
CEP70	150.44	62.45	106.4447187	1.265509824	0.450548187	2.808822361	0.004972307	0.036478531
CES1	21.14	147.2	84.17264195	-2.800704122	0.47210352	-5.932394069	2.99E-09	2.21E-07
CES3	74.08	9.81	41.94292167	2.911751359	0.925306928	3.146795157	0.001650706	0.016132092
CH25H	62.99	143.56	103.2745552	-1.185037091	0.430777541	-2.750925893	0.005942709	0.041437329
CHAC1	256.08	1747.12	1001.596399	-2.773344299	0.245567826	-11.29359795	1.41E-29	1.20E-26
CHD7	1660.06	3394.82	2527.436591	-1.031652683	0.169046739	-6.102765942	1.04E-09	8.63E-08
CHORDC1	763.9	3593.72	2178.811377	-2.23378983	0.186357406	-11.98659004	4.18E-33	6.52E-30
CHP2	146.38	42.93	94.65107993	1.768324721	0.421737018	4.192955909	2.75E-05	0.000619356
CHRM4	0.59	18.8	9.69615171	-4.90848924	1.633405632	-3.005064477	0.002655246	0.022883269
CHRND	416.35	202.63	309.490809	1.039918972	0.380688438	2.731679949	0.006301232	0.04314949
CHST1	142.57	400.32	271.4483342	-1.488571275	0.28528921	-5.217762265	1.81E-07	8.34E-06
CIRBP	3471.7	1562.18	2516.939075	1.151860816	0.251445574	4.580954825	4.63E-06	0.000135774
CKAP2	790.45	334.26	562.3534337	1.241896765	0.256637842	4.839102281	1.30E-06	4.68E-05
CLDN4	50.94	356.89	203.9144256	-2.810571719	0.522211408	-5.382057292	7.36E-08	3.80E-06
CLEC12B	0	10.72	5.361282663	-5.896978526	1.997800212	-2.95173586	0.003159931	0.026155732
CLEC14A	2313.86	1028.26	1671.062421	1.169790918	0.288287423	4.05772442	4.96E-05	0.001011328
CLEC2D	658.84	227.69	443.2676308	1.531849633	0.420219994	3.645351615	0.000267026	0.003974414
CLIC2	348.56	920.4	634.483202	-1.401690096	0.174592398	-8.028356964	9.88E-16	2.34E-13
CLIP3	1026.18	489.3	757.7390774	1.068510756	0.167849458	6.365887443	1.94E-10	1.82E-08
CLSTN3	532.87	1623.66	1078.262821	-1.607083944	0.183922036	-8.737854242	2.38E-18	7.41E-16
CLU	1367.96	2982.33	2175.14854	-1.124266334	0.163871208	-6.86067031	6.85E-12	8.02E-10
CNGA4	113.35	287.71	200.5293628	-1.343341275	0.328861515	-4.084823588	4.41E-05	0.000923406
CNKSR3	751.19	1538.52	1144.855723	-1.033804642	0.199874065	-5.17228006	2.31E-07	1.04E-05
COL6A5	62.2	6.55	34.37407995	3.239998525	0.911519942	3.554500978	0.000378697	0.005245978
COQ10B	287.94	768.77	528.3544105	-1.416862049	0.326905194	-4.334168055	1.46E-05	0.000364612
COQ2	887.07	435.18	661.12425	1.026988794	0.213858406	4.802190451	1.57E-06	5.43E-05
CORO1A	215.14	98.82	156.9807054	1.122551056	0.352514487	3.184411134	0.001450488	0.014665527
CPSF4L	90.17	282.21	186.1900283	-1.647188785	0.427888475	-3.849575023	0.000118323	0.002073421
CREB3L3	2.08	29.12	15.59828404	-3.766039763	1.281149999	-2.93957754	0.0032866	0.026894938
CREM	570	2136.11	1353.052058	-1.906677209	0.334272822	-5.70395522	1.17E-08	7.66E-07
CRHR2	530.91	1123.27	827.0874087	-1.080590097	0.185877661	-5.813447909	6.12E-09	4.21E-07
CRYAB	10569.65	42643.53	26606.58716	-2.012386315	0.500935788	-4.017254033	5.89E-05	0.001167313
CRYBB3	17.49	83.52	50.50415933	-2.263687023	0.660304941	-3.428244865	0.000607497	0.007593947
CRYM	224.86	99.77	162.3137544	1.172941455	0.371627808	3.156226285	0.001598248	0.015751034
CSF1	1124.64	2683.19	1903.914075	-1.254037133	0.216670131	-5.787771155	7.13E-09	4.85E-07
CSF3	28.26	121.82	75.0407155	-2.108169725	0.473408816	-4.453169556	8.46E-06	0.000228831
CSRNP1	405.05	1511.59	958.3198695	-1.9000959	0.301191869	-6.308589632	2.82E-10	2.56E-08
CSRP2	735.53	1520.67	1128.100027	-1.048582943	0.220893731	-4.747001823	2.06E-06	6.88E-05
CT55	17.41	67.48	42.44329229	-1.953580799	0.652886849	-2.992219557	0.00276957	0.023613896
CTC1	264.33	105.69	185.0079024	1.321566046	0.283061134	4.668836112	3.03E-06	9.43E-05
CTGF	3566.62	9274.48	6420.552219	-1.378666122	0.515602897	-2.67389134	0.007497674	0.049267513
CTRB2	0	12.11	6.053070301	-6.070126775	2.041193723	-2.973812189	0.00294125	0.024695155
CTRC	0	12.09	6.042694912	-6.069454521	1.936590236	-3.134093319	0.00172386	0.016672891
CTSL	83.69	239.1	161.3936666	-1.512325034	0.391876005	-3.859192743	0.000113762	0.002012343
CTXN3	389.34	101.41	245.3704295	1.939845943	0.351935513	5.511935775	3.55E-08	2.05E-06
CX3CR1	117.84	15.27	66.55567344	2.952471179	0.61398902	4.808670972	1.52E-06	5.31E-05
CXCL12	4096.2	2003.33	3049.766648	1.0317603	0.185366365	5.566059938	2.61E-08	1.56E-06
CXCL2	36.54	163.93	100.2367392	-2.166276074	0.659494662	-3.284751491	0.001020724	0.011190886
CXCR2	14.37	51.56	32.96778949	-1.84519936	0.602004384	-3.065092894	0.002176024	0.019740324
CXHXorf38	262.57	125.05	193.8104336	1.071707612	0.288909539	3.709491957	0.000207676	0.003241244
CYP4F55	94.86	204.1	149.481721	-1.109495511	0.394421637	-2.812968169	0.004908651	0.036153248
CYR61	2700.01	11839.04	7269.528575	-2.132507844	0.792440353	-2.691064174	0.007122449	0.047352269
DACH1	735.06	313	524.0318246	1.231919208	0.197961172	6.223034524	4.88E-10	4.26E-08
DBF4B	75.85	178.63	127.2401283	-1.233732838	0.375125728	-3.288851562	0.001005971	0.011081071
DBX1	53.9	7.85	30.87052752	2.77301845	0.919627121	3.01537263	0.002566637	0.02236601
DCC	16.62	70.44	43.53118305	-2.094711377	0.628351428	-3.333662155	0.000857107	0.009895593
DCHS2	374.57	181.19	277.879256	1.047943533	0.294388863	3.559725463	0.000371243	0.005161818
DCLRE1C	105.53	39.69	72.61236826	1.412651049	0.432002976	3.27000305	0.001075463	0.011634274
DDIT3	309	1037.77	673.3859604	-1.748018671	0.307410617	-5.686266437	1.30E-08	8.38E-07
DDIT4L	17209.05	8388.46	12798.75916	1.036623673	0.141098771	7.346794512	2.03E-13	3.06E-11
DDX58	586.87	1208.6	897.735683	-1.041205589	0.311404973	-3.343574056	0.000827066	0.00963195
DEDD2	317.35	3045.29	1681.319146	-3.262738093	0.340499689	-9.582205784	9.50E-22	4.44E-19
DFNA5	237.4	109.77	173.5856181	1.114542464	0.31098243	3.583940303	0.000338449	0.004767095
DGKA	320.07	145.5	232.7844724	1.136853099	0.268206826	4.238718	2.25E-05	0.000521329
DGKI	2.96	38.66	20.81000674	-3.669455326	1.228251317	-2.987544385	0.002812285	0.023808611
DHDH	631.47	1268.12	949.7956624	-1.005884134	0.292957119	-3.433554159	0.000595723	0.007482523
DHRS7	948.48	458.48	703.4800465	1.047981095	0.201081631	5.211719685	1.87E-07	8.58E-06
DHRSX	67.07	188.23	127.649142	-1.487843032	0.48090794	-3.093820891	0.001975967	0.018480874
DIRAS3	51.06	118.7	84.87905041	-1.215503257	0.4163159	-2.919665709	0.00350407	0.028242325
DLGAP5	416.64	186.89	301.7661547	1.157002709	0.28661345	4.036805347	5.42E-05	0.001089209
DMBT1	38.66	188.45	113.5517385	-2.284417148	0.382897391	-5.96613401	2.43E-09	1.86E-07
DNAJA1	2941.11	34002.19	18471.64999	-3.531196479	0.447436016	-7.892070271	2.97E-15	6.39E-13
DNAJA4	3205.95	34777.69	18991.81893	-3.439319753	0.628493783	-5.472321045	4.44E-08	2.46E-06
DNAJB1	1305.04	82586.94	41945.98845	-5.983731907	1.240269065	-4.824543381	1.40E-06	4.96E-05
DNAJB11	751.57	1698.65	1225.110809	-1.176746569	0.218312836	-5.390184977	7.04E-08	3.65E-06
DNAJB4	4001.17	17600.92	10801.0452	-2.137148971	0.43700491	-4.890446132	1.01E-06	3.74E-05
DNAJB7	0	14.71	7.355491321	-6.351528248	2.297203885	-2.76489531	0.005694107	0.040122442
DNAJC28	325.46	109.56	217.5102998	1.568917669	0.332012986	4.725470793	2.30E-06	7.55E-05
DNAJC3	798.19	1701.12	1249.65263	-1.091232981	0.200181689	-5.451212765	5.00E-08	2.71E-06
DNALI1	23.43	69.19	46.31115422	-1.56159825	0.531789622	-2.936496285	0.003319428	0.027104317
DNASE1L3	100.12	41.66	70.89126865	1.264338982	0.453944694	2.785226919	0.005349027	0.03842881
DNMT3B	272.01	123.63	197.8200001	1.138052834	0.305100394	3.73009297	0.000191409	0.003053898
DOC2B	56.59	155.44	106.0141288	-1.460391896	0.460790931	-3.169315619	0.001527984	0.015170406
DOK2	91.92	192.42	142.1681845	-1.06193904	0.383842568	-2.766600499	0.005664412	0.039988486
DPP6	0	21.56	10.77775551	-6.90402488	1.661633055	-4.154963612	3.25E-05	0.00071801
DRD2	17.68	159.49	88.58151737	-3.177123187	0.453713293	-7.002490866	2.51E-12	3.20E-10
DUOX1	91.62	341.86	216.7379414	-1.899899975	0.274504073	-6.921208683	4.48E-12	5.48E-10
DUSP16	1052.43	3392.16	2222.293417	-1.688088495	0.252597816	-6.682910086	2.34E-11	2.54E-09
DUSP5	75.24	312.27	193.7577225	-2.051014968	0.39558251	-5.184796894	2.16E-07	9.80E-06
DUSP8	1570.4	3223.33	2396.865563	-1.037157301	0.266387233	-3.893419702	9.88E-05	0.001794188
DYNLL1	2402.53	4991.03	3696.781857	-1.054730023	0.237532205	-4.440366413	8.98E-06	0.000239907
DYRK3	128.95	352.82	240.8840388	-1.450410697	0.345424562	-4.198921728	2.68E-05	0.000606178
EDN1	54.45	239.71	147.0804253	-2.13968481	0.403891414	-5.297673426	1.17E-07	5.72E-06
EDNRB	1051.08	2196.77	1623.925787	-1.063129552	0.193431197	-5.496163834	3.88E-08	2.21E-06
EIF2AK3	644.72	1340.28	992.5007008	-1.054827477	0.216369691	-4.875116625	1.09E-06	4.00E-05
ELAVL3	0	45.55	22.77636746	-7.983066567	1.503713917	-5.308899836	1.10E-07	5.42E-06
ELP2	487.88	240.58	364.2332167	1.019995586	0.259115133	3.936457035	8.27E-05	0.001542978
EMB	207.46	28.99	118.2248994	2.835628796	0.589902061	4.806948447	1.53E-06	5.33E-05
EML6	165.57	52.1	108.8353502	1.668308741	0.450347895	3.70448882	0.000211817	0.003295232
ENGASE	189.17	398.08	293.6279133	-1.073170183	0.313995061	-3.417793194	0.000631311	0.007824488
ENPEP	1020.85	431.96	726.4041403	1.239986494	0.283843978	4.368549585	1.25E-05	0.000315467
ENTPD1	1030.96	417.37	724.1668488	1.304126192	0.207960914	6.271015868	3.59E-10	3.20E-08
EPHA2	825.73	2317.34	1571.531965	-1.488354868	0.272877047	-5.454305833	4.92E-08	2.67E-06
ERRFI1	567.7	3089.25	1828.473724	-2.444191887	0.218935847	-11.16396387	6.12E-29	4.98E-26
ESCO2	158.67	67.15	112.9129105	1.240328565	0.362598149	3.420669873	0.000624671	0.00776792
ETS2	3326.69	7458.79	5392.740373	-1.164748968	0.148663812	-7.834784768	4.70E-15	9.25E-13
EVA1C	124.78	328.45	226.6135842	-1.398145675	0.337066075	-4.147986939	3.35E-05	0.000734179
EXOC3L1	372.97	174.59	273.7803182	1.093783001	0.328408933	3.33055192	0.00086674	0.009963783
EXTL2	211.04	86.51	148.7731826	1.288114201	0.317817025	4.053005665	5.06E-05	0.001028588
F2	46.23	8.49	27.36103504	2.449782317	0.703781534	3.480884617	0.000499761	0.006495154
F2RL3	0	18.92	9.462466508	-6.717155831	1.773361462	-3.787809747	0.000151981	0.002546633
F3	444.4	1151.92	798.1585612	-1.374999618	0.335038721	-4.104002116	4.06E-05	0.000861619
F5	157.36	398.99	278.17517	-1.342355558	0.311606425	-4.307855844	1.65E-05	0.000400139
FAM107A	1278.07	516.12	897.0970637	1.308023389	0.323674716	4.041166411	5.32E-05	0.001072249
FAM109B	646.86	291.5	469.1787995	1.149807406	0.266905431	4.307920602	1.65E-05	0.000400139
FAM178B	114.18	20.27	67.22744248	2.488711991	0.519126725	4.794035586	1.63E-06	5.59E-05
FAM181A	11	84.94	47.97260364	-2.946442144	0.791032713	-3.724804419	0.000195467	0.003100135
FAM199X	761.83	1568.39	1165.110923	-1.041688164	0.161047235	-6.468215138	9.92E-11	9.61E-09
FAM212A	433.15	203.14	318.1478366	1.090944979	0.353516509	3.08598029	0.002028823	0.018817604
FAM46B	587.85	1386.94	987.3972706	-1.237946745	0.215558508	-5.742973244	9.30E-09	6.20E-07
FAM46C	766.44	3883.21	2324.826478	-2.341050581	0.575196237	-4.070003297	4.70E-05	0.000970053
FAM53A	78.24	182.57	130.4071297	-1.225813858	0.417640813	-2.935091161	0.003334497	0.027156272
FAM57B	0	9.18	4.589085634	-5.671570125	2.106384577	-2.692561552	0.007090545	0.047190449
FASN	18358.23	45254.38	31806.3055	-1.301668641	0.229266159	-5.677543711	1.37E-08	8.76E-07
FBXL14	410.78	3101.21	1755.99334	-2.916302192	0.653174303	-4.464814645	8.01E-06	0.000218309
FBXO32	683.84	335.52	509.6790292	1.026042048	0.269638329	3.805252957	0.000141659	0.002410141
FBXO5	159.25	72.31	115.7787799	1.138431277	0.388277644	2.932003152	0.003367833	0.027375632
FCER1A	38.23	0	19.11285998	7.686614049	1.57893359	4.868231379	1.13E-06	4.12E-05
FDFT1	2547.54	1240.23	1893.889207	1.038297573	0.197196004	5.265307366	1.40E-07	6.70E-06
FERMT1	90.68	239.88	165.2792454	-1.399175903	0.446296214	-3.135083511	0.001718052	0.016633907
FERMT3	241.44	969.29	605.3631022	-2.004568586	0.388585177	-5.158633694	2.49E-07	1.10E-05
FHL3	17430.37	7121.77	12276.06688	1.291242197	0.237293126	5.441549095	5.28E-08	2.84E-06
FICD	151.97	366.22	259.0960125	-1.270863251	0.309865621	-4.10133672	4.11E-05	0.000869634
FITM2	286.4	638.52	462.4614406	-1.156824185	0.289200207	-4.000080771	6.33E-05	0.001237004
FKBP4	4924.83	19209.77	12067.29892	-1.963720625	0.178078876	-11.02725188	2.82E-28	2.11E-25
FOSL1	12.57	211.56	112.0630461	-4.068050173	0.493843481	-8.237529357	1.76E-16	4.45E-14
FOSL2	3676.15	9287.89	6482.021249	-1.337176516	0.165120581	-8.098181981	5.58E-16	1.37E-13
FOXF1	123.18	364.15	243.6655872	-1.562164968	0.303807452	-5.141957371	2.72E-07	1.19E-05
FRMPD4	83.59	34.57	59.08020716	1.276141644	0.462856026	2.757102798	0.005831602	0.040829937
FUCA2	692.74	2681.97	1687.354447	-1.952538848	0.235692523	-8.284262991	1.19E-16	3.05E-14
FXYD4	0	16.83	8.41519444	-6.54579871	1.808477368	-3.619508227	0.000295163	0.004315612
GADD45A	806.27	2229.07	1517.670468	-1.467955337	0.334073743	-4.394105691	1.11E-05	0.000286336
GADD45B	1231.19	3584.12	2407.653198	-1.542242077	0.261605995	-5.89528568	3.74E-09	2.73E-07
GADD45G	1150.61	4464.27	2807.440121	-1.956179984	0.674871483	-2.8985963	0.003748372	0.029700042
GALNT15	698.59	332.44	515.5137514	1.070599157	0.379503531	2.821051898	0.004786646	0.035421936
GALNT3	65.79	14.07	39.93186566	2.231144461	0.637696038	3.498758545	0.00046743	0.006177928
GAS2	440.85	165.77	303.3131485	1.411863829	0.39744557	3.552345118	0.000381814	0.005277409
GATA6	129.87	335.7	232.7855441	-1.371428317	0.445821814	-3.076180377	0.00209671	0.019301486
GBP2	152.48	68.3	110.3920982	1.160537378	0.378108695	3.069322107	0.002145451	0.01959596
GBX1	26.25	156.84	91.54476611	-2.573580039	0.43115279	-5.969067344	2.39E-09	1.83E-07
GCA	141.49	67.63	104.5628706	1.064799226	0.344997181	3.086399784	0.002025962	0.018817604
GDF15	0	23.99	11.99416811	-7.057216946	1.64772474	-4.283007214	1.84E-05	0.000439586
GEM	797.08	1630.58	1213.830215	-1.0325048	0.299620753	-3.446039002	0.000568868	0.007221005
GHDC	351.83	164.5	258.1624132	1.097680453	0.265986884	4.126821735	3.68E-05	0.000792128
GIMAP4	774.7	225.93	500.3119146	1.778081595	0.293223519	6.063911921	1.33E-09	1.09E-07
GIPC2	121.55	337.56	229.558638	-1.474928518	0.479161548	-3.078144573	0.002082938	0.01920619
GJD2	0.36	12.98	6.669654697	-5.209074182	1.812707671	-2.87364271	0.004057677	0.031562522
GLI1	302.98	116.39	209.6857352	1.379697638	0.322858386	4.273383313	1.93E-05	0.000455522
GNAT1	82.08	335.43	208.7532468	-2.03330135	0.369856446	-5.497542008	3.85E-08	2.20E-06
GP1BA	17.34	69.04	43.18778284	-1.985981494	0.675500651	-2.940014181	0.003281972	0.026868815
GPER1	51.34	146.34	98.83829536	-1.514633843	0.521840962	-2.9024817	0.003702188	0.029422112
GPR143	5.2	66.37	35.78666095	-3.644415052	0.829996828	-4.390878288	1.13E-05	0.000289582
GPR21	111.1	35.32	73.21036194	1.651345785	0.447147143	3.693070192	0.000221563	0.00342407
GPR39	0	13.5	6.751277615	-6.230603034	1.959203988	-3.180170657	0.001471883	0.01480188
GPR85	95.68	16.37	56.02535764	2.548688384	0.933096622	2.731430297	0.006306008	0.0431664
GPRC5A	101.07	255.73	178.401797	-1.341957335	0.371589184	-3.611400419	0.000304548	0.004394461
GPRC5C	1451.29	687.53	1069.409344	1.077283405	0.181839518	5.924363526	3.14E-09	2.30E-07
GPX2	128.23	355.49	241.8581901	-1.473232387	0.475924121	-3.095519479	0.001964685	0.018423217
GRK7	6.9	72.29	39.59375736	-3.39251941	0.737996054	-4.596934348	4.29E-06	0.000127723
GRXCR2	93.37	12.92	53.1447878	2.858883769	0.543327419	5.261806549	1.43E-07	6.79E-06
GSG1L	0	14.98	7.489061845	-6.377662161	2.267799425	-2.812269062	0.004919333	0.036203431
GUCA1A	0	10.16	5.080941114	-5.818717884	2.037326749	-2.856055312	0.004289404	0.032712386
HAS1	6.75	86.76	46.75527742	-3.678576271	0.795033862	-4.626942883	3.71E-06	0.000112382
HBM	142.04	317.88	229.9614201	-1.164153976	0.341008096	-3.413860227	0.000640494	0.007886086
HCN1	61.07	12.87	36.97007432	2.250208202	0.658210715	3.418674523	0.000629269	0.007809535
HDC	32.22	0	16.10779514	7.440091978	1.538359267	4.836381292	1.32E-06	4.71E-05
HERC4	731.9	1847.89	1289.89664	-1.336785955	0.160487137	-8.329551996	8.11E-17	2.14E-14
HERPUD1	1814.7	5762.32	3788.511226	-1.666972645	0.139586069	-11.94225658	7.13E-33	1.03E-29
HFM1	135.99	38.27	87.13205441	1.828139228	0.495867485	3.686749556	0.000227137	0.003490035
HIVEP3	98.79	230.01	164.3966728	-1.216535648	0.304254812	-3.998410542	6.38E-05	0.001241353
HKDC1	1.81	24.24	13.02209424	-3.79654654	1.383769982	-2.743625451	0.006076483	0.041994598
HOXB6	121.37	34.31	77.83868906	1.821842418	0.424277644	4.293986363	1.75E-05	0.000422034
HOXC6	978.42	442.32	710.3682307	1.145795225	0.203045127	5.643057	1.67E-08	1.05E-06
HP	402.83	128.81	265.819903	1.646949426	0.323119043	5.097036092	3.45E-07	1.45E-05
HS3ST5	19.35	0	9.673297445	6.702699967	1.68409043	3.980011908	6.89E-05	0.001324112
HS3ST6	89.88	336.29	213.0859538	-1.903481491	0.343241952	-5.545596867	2.93E-08	1.73E-06
HSH2D	71.35	198.76	135.0518851	-1.475736127	0.452588044	-3.260660876	0.001111529	0.011900609
HSP90AA1	23742.31	206711.47	115226.8891	-3.122079088	0.230142167	-13.56587163	6.38E-42	2.99E-38
HSP90AB1	29799.73	69733.91	49766.82149	-1.226559311	0.169673888	-7.228922072	4.87E-13	7.23E-11
HSP90B1	8444.95	26635.19	17540.07412	-1.657115023	0.165236245	-10.02876227	1.14E-23	6.09E-21
HSPA1L	15.02	1086.98	550.999713	-6.177872186	0.878022235	-7.036122712	1.98E-12	2.55E-10
HSPA4	4121.68	15294.16	9707.918537	-1.891565446	0.166273239	-11.37624707	5.49E-30	5.14E-27
HSPA4L	182.84	4537.31	2360.074246	-4.632918889	0.617261621	-7.505600102	6.11E-14	1.00E-11
HSPA5	5764.34	35330.66	20547.50146	-2.615614471	0.222052387	-11.77926755	4.99E-32	6.67E-29
HSPA6	99.38	142955	71527.18581	-10.4905662	1.079613194	-9.716967395	2.55E-22	1.26E-19
HSPA8	40699.99	158742.93	99721.4639	-1.963589147	0.480337492	-4.087936457	4.35E-05	0.000912125
HSPB1	24483.91	70770.68	47627.29508	-1.531308964	0.221299165	-6.91963282	4.53E-12	5.50E-10
HSPB8	18381.47	73488.62	45935.04661	-1.999261003	0.503827069	-3.96814924	7.24E-05	0.001373438
HSPD1	5542.37	25468.03	15505.20256	-2.200100349	0.280770137	-7.835948554	4.65E-15	9.25E-13
HSPE1	2540.57	5918.76	4229.669604	-1.220134379	0.209389787	-5.827095942	5.64E-09	3.91E-07
HSPH1	1332.67	91868.15	46600.40773	-6.107134213	0.657527629	-9.288026759	1.57E-20	6.54E-18
HTATIP2	176.79	358.49	267.6388788	-1.018354658	0.38006207	-2.679443016	0.007374475	0.048712296
HYOU1	2466.12	7618.58	5042.350734	-1.627111741	0.181979311	-8.9411908	3.85E-19	1.36E-16
ID2	262.85	988.03	625.4410415	-1.910851965	0.312439884	-6.115902806	9.60E-10	8.02E-08
IER3	308.03	924.1	616.0650733	-1.583842798	0.371508725	-4.263272144	2.01E-05	0.000473053
IFFO1	1354.25	532.01	943.1323343	1.348047541	0.345677745	3.899723259	9.63E-05	0.001758196
IFI44	110.04	292.89	201.466066	-1.40969611	0.516876309	-2.727337442	0.006384771	0.043546278
IFRD1	1610.76	5861.6	3736.181451	-1.863714423	0.251918292	-7.398090908	1.38E-13	2.17E-11
IGF2	108039.09	240443.04	174241.0669	-1.154145929	0.208185652	-5.543830316	2.96E-08	1.74E-06
IGSF23	205.75	14.87	110.3131485	3.793181428	0.474033022	8.001935	1.22E-15	2.83E-13
IL1B	0	14.85	7.423469663	-6.367414993	1.907049204	-3.338883433	0.000841159	0.009749012
IL1RAP	274.63	634.39	454.5074187	-1.208951995	0.275561296	-4.387234392	1.15E-05	0.000293511
IL21R	197.43	812.45	504.9400813	-2.04128832	0.259853753	-7.855527559	3.98E-15	8.19E-13
IL31	6.72	91.27	48.99360063	-3.757158486	0.856793351	-4.385139639	1.16E-05	0.000295946
IL3RA	1497.99	556.1	1027.04324	1.429201614	0.29431746	4.855986513	1.20E-06	4.34E-05
IL6	3.78	35.53	19.65199682	-3.219159404	1.071353004	-3.004760701	0.002657899	0.022883269
INHBB	209.45	562.83	386.1398601	-1.426751836	0.385633944	-3.699756875	0.000215806	0.003346157
INSC	29.68	1.96	15.82017822	3.907186332	1.270051142	3.076400787	0.00209516	0.019296714
IQCB1	158.94	50.03	104.4863414	1.667170759	0.420444416	3.965258411	7.33E-05	0.001388783
IRAK2	215.65	549.16	382.4078446	-1.349490768	0.345731477	-3.903291594	9.49E-05	0.001735999
IRS2	1090.35	2808.22	1949.287195	-1.364750349	0.144578354	-9.439520595	3.74E-21	1.67E-18
IRX3	251.57	638.44	445.006281	-1.344411691	0.422875283	-3.179215586	0.001476742	0.014833175
ISX	14.37	0	7.182537513	6.276290022	1.882425686	3.334150223	0.000855604	0.009885055
ITGB8	608.54	279.04	443.789985	1.126250175	0.285225883	3.948625436	7.86E-05	0.00147693
ITIH3	87.98	182.77	135.3763939	-1.057036642	0.382869474	-2.76082768	0.005765509	0.04050283
ITPKC	521.72	1195.14	858.4341831	-1.196514416	0.354387955	-3.376284096	0.00073472	0.008820438
JAKMIP2	51.23	7.52	29.37381994	2.759325743	0.896260751	3.078708668	0.002078999	0.019185632
JDP2	833.68	2476.14	1654.911679	-1.570671989	0.244556163	-6.422541032	1.34E-10	1.27E-08
JMJD6	754.96	3822.39	2288.67422	-2.339822547	0.262309165	-8.920094519	4.66E-19	1.61E-16
JUNB	720.42	2152.62	1436.516468	-1.579214168	0.584371607	-2.702414269	0.006883793	0.04610959
KCNA3	58.47	154.68	106.5721323	-1.400175023	0.480479292	-2.914121475	0.003566911	0.02863781
KCNB1	602.09	1221.46	911.7727186	-1.019498098	0.258707319	-3.940739288	8.12E-05	0.001520236
KCNC1	88.11	220.06	154.0854681	-1.318243062	0.340071848	-3.876366336	0.000106028	0.001895238
KCNC2	27.68	0	13.84178301	7.222710812	1.627277442	4.438524511	9.06E-06	0.000241147
KCNE3	120.85	430.1	275.4725526	-1.832745436	0.394434155	-4.646518089	3.38E-06	0.000103234
KCNE4	43.93	229.15	136.5399866	-2.386982144	0.460742844	-5.180725375	2.21E-07	9.97E-06
KCNF1	5.11	38.52	21.8138811	-2.904475982	0.808977576	-3.590304687	0.000330292	0.004678144
KCNIP3	161.38	548.4	354.8919109	-1.764418813	0.329632622	-5.35268264	8.67E-08	4.36E-06
KCNJ14	25.94	111.97	68.95316719	-2.108987741	0.446120932	-4.727390243	2.27E-06	7.49E-05
KCNK7	51.74	143.86	97.79958204	-1.474581437	0.42495016	-3.470010315	0.000520438	0.006712615
KCNQ4	2006.79	4120.65	3063.723324	-1.038285305	0.151791801	-6.840193571	7.91E-12	9.19E-10
KCNT1	344.89	77.85	211.3716156	2.148401061	0.428882894	5.009295293	5.46E-07	2.16E-05
KDF1	0.97	44.09	22.52927921	-5.497682815	1.375366151	-3.99725034	6.41E-05	0.001245384
KIAA1211L	0	44.52	22.26193365	-7.950521948	1.52771459	-5.204193243	1.95E-07	8.89E-06
KIAA1324L	77.45	366.75	222.1019741	-2.244206029	0.317511852	-7.068101595	1.57E-12	2.08E-10
KIAA1683	13.12	101.41	57.26622624	-2.940929528	0.835147879	-3.521447641	0.000429197	0.005782887
KIF14	428.11	213.38	320.7417741	1.005863523	0.243498998	4.130873355	3.61E-05	0.000782797
KIF20A	1204.36	545.73	875.0429208	1.141979087	0.185216791	6.165634763	7.02E-10	5.94E-08
KIF20B	608.64	217.77	413.2070976	1.482916559	0.19621642	7.55755589	4.11E-14	6.99E-12
KIF24	402.93	1287.63	845.2795287	-1.676429866	0.344867291	-4.861086892	1.17E-06	4.24E-05
KIF26B	91.57	21.93	56.74992916	2.061180086	0.598824523	3.442043547	0.000577337	0.007310465
KIRREL2	134.71	41.52	88.11554366	1.699876608	0.495866744	3.42809158	0.00060784	0.007593947
KIT	409.57	1793.61	1101.592317	-2.130417887	0.183257316	-11.62528149	3.07E-31	3.59E-28
KLHL34	684.64	1395.35	1039.997457	-1.026986746	0.31290155	-3.282140163	0.001030224	0.011268638
KLHL4	443.88	154.63	299.2535861	1.522556659	0.337324508	4.513625964	6.37E-06	0.00017935
KNSTRN	281.07	136.88	208.9762865	1.037860082	0.328964004	3.154935092	0.001605338	0.015812581
KRT7	38.2	4.25	21.22493917	3.158627753	1.036872048	3.046304276	0.002316733	0.020755218
KRT80	337.78	1433.01	885.3955021	-2.08332848	0.343989749	-6.056367919	1.39E-09	1.13E-07
L1CAM	622.59	244.01	433.3005574	1.350686848	0.202148468	6.681657598	2.36E-11	2.54E-09
LAD1	566.25	1449.03	1007.639781	-1.356020841	0.355836752	-3.810794794	0.000138521	0.002365342
LARP6	615.83	1419.17	1017.502119	-1.203784407	0.200654833	-5.99927941	1.98E-09	1.56E-07
LBX1	249.33	105.1	177.2175386	1.247820369	0.454902709	2.743048884	0.006087162	0.042038045
LDLRAD1	0	20.13	10.06313685	-6.804224349	1.71072519	-3.977391804	6.97E-05	0.001332447
LEP	38.23	232.08	135.1546605	-2.607203958	0.347205121	-7.509117243	5.95E-14	9.86E-12
LGALS12	49.88	195.48	122.676607	-1.96875351	0.38636171	-5.095622726	3.48E-07	1.46E-05
LGR5	92.72	27.23	59.97430892	1.770877297	0.528598823	3.350134769	0.000807723	0.009458286
LIMD2	210.13	101.58	155.8571309	1.048744353	0.347324054	3.019498197	0.002531938	0.022204883
LIPG	49.03	458.01	253.5186374	-3.214625033	0.412308686	-7.796646398	6.36E-15	1.23E-12
LITAF	953.08	2082.74	1517.908472	-1.127944633	0.178978699	-6.302116621	2.94E-10	2.65E-08
LMOD1	2642.32	1069.87	1856.094251	1.30405038	0.195978136	6.654060519	2.85E-11	3.01E-09
LOC100127131	1575.78	461.61	1018.692865	1.771804408	0.256513587	6.907253657	4.94E-12	5.89E-10
LOC100151775	9.21	0	4.603282917	5.631119317	2.099206407	2.682499109	0.007307435	0.048307538
LOC100153094	76.9	23.44	50.17074729	1.717519446	0.517159687	3.321062117	0.000896756	0.010258425
LOC100153915	0	16.71	8.353198842	-6.534605486	1.896482655	-3.44564474	0.000569699	0.007223518
LOC100156937	180.63	84.05	132.3400023	1.105107272	0.390356577	2.83101999	0.004639982	0.034592309
LOC100157711	176.88	1164.93	670.9035402	-2.718135485	0.201572729	-13.484639	1.93E-41	7.21E-38
LOC100158001	5.04	49.29	27.16501824	-3.275353414	0.966165481	-3.390054268	0.000698788	0.008470088
LOC100158003	2658.87	179.8	1419.33266	3.887170197	0.33526284	11.59439619	4.40E-31	4.57E-28
LOC100510930	60.06	19.49	39.77606447	1.62460336	0.542833903	2.992818525	0.002764141	0.023589098
LOC100512920	22.6	114.81	68.70497277	-2.353135099	0.468463546	-5.023091163	5.08E-07	2.02E-05
LOC100513133	20217.91	9866.93	15042.42403	1.034932129	0.261575158	3.956538294	7.60E-05	0.001434635
LOC100513604	164.42	54.4	109.4097746	1.595145284	0.50103834	3.183679087	0.001454161	0.014670959
LOC100514323	486.07	207.46	346.7647129	1.228430547	0.249433661	4.924878788	8.44E-07	3.19E-05
LOC100514515	44.4	95.35	69.87198116	-1.102166942	0.409499433	-2.691498091	0.007113191	0.04730752
LOC100514807	49.55	9.68	29.61386635	2.350649761	0.822652016	2.85740473	0.004271208	0.032612853
LOC100515340	609.78	230.6	420.1881624	1.403764779	0.291189113	4.820801033	1.43E-06	5.02E-05
LOC100515345	1.86	30.76	16.30949274	-4.018101092	1.159504944	-3.465359172	0.000529524	0.006811022
LOC100515984	9.07	0	4.533099249	5.610069539	2.10069114	2.670582758	0.00757197	0.049600779
LOC100516105	69.81	154.08	111.9446956	-1.14186112	0.381772203	-2.990948818	0.002781121	0.023658491
LOC100516261	9.87	0	4.935399362	5.731672973	2.051208239	2.794291123	0.005201363	0.037686221
LOC100516643	72.72	201.91	137.3155224	-1.473502974	0.328974317	-4.479082095	7.50E-06	0.000205112
LOC100516669	51.63	10.51	31.07295939	2.299871633	0.659861563	3.48538506	0.000491429	0.006418074
LOC100517161	188.53	84.77	136.6467014	1.151879061	0.346946886	3.320044384	0.000900031	0.010278119
LOC100517224	57.14	6.22	31.67744335	3.1894812	0.875222319	3.644195461	0.00026823	0.003987224
LOC100518848	1596.63	50.33	823.4763906	4.98595949	0.20926287	23.82629791	1.78E-125	1.67E-121
LOC100519166	1.19	29.34	15.26518211	-4.559749046	1.264805073	-3.60510022	0.000312032	0.004481725
LOC100519461	0	46.25	23.12304404	-8.004767588	1.463937042	-5.467972567	4.55E-08	2.50E-06
LOC100519674	0	10.69	5.344460989	-5.890551174	2.064009537	-2.853936025	0.004318123	0.032877813
LOC100520452	921.56	394.37	657.9667436	1.223670017	0.259760522	4.710762078	2.47E-06	8.07E-05
LOC100520512	1385.13	548.3	966.7157284	1.336198247	0.19194553	6.961340804	3.37E-12	4.18E-10
LOC100520753	20.2	1.42	10.81043085	3.860458644	1.427036436	2.705227804	0.006825756	0.045804373
LOC100521485	360.31	148.34	254.3239492	1.281523296	0.342083379	3.746230812	0.000179511	0.002901171
LOC100521647	37.2	235.91	136.553995	-2.663450017	0.346361687	-7.689793992	1.47E-14	2.65E-12
LOC100521659	304.97	706.96	505.9662499	-1.211873917	0.265883321	-4.557916273	5.17E-06	0.000148523
LOC100522115	119.15	14.41	66.77893025	3.053675955	0.625429724	4.88252451	1.05E-06	3.88E-05
LOC100522141	9.87	78.13	44.0042621	-2.990113673	0.618258934	-4.836345271	1.32E-06	4.71E-05
LOC100522421	50.13	206.98	128.55473	-2.047249759	0.587471667	-3.484848501	0.000492416	0.006421994
LOC100522989	99.67	42.78	71.22315967	1.220194756	0.415132267	2.939291528	0.003289635	0.026908006
LOC100523054	4.15	55.26	29.70582328	-3.704188268	1.122007317	-3.301394039	0.000962057	0.010774919
LOC100523339	51.17	131.57	91.3721168	-1.362658359	0.414520061	-3.287315832	0.001011473	0.011128584
LOC100523492	53.72	12.9	33.30660746	2.063495861	0.698793493	2.952940866	0.003147623	0.026065379
LOC100523747	225.37	654.33	439.845227	-1.535153239	0.329733061	-4.655745573	3.23E-06	9.92E-05
LOC100524035	54.24	116.75	85.49870359	-1.107337208	0.382056418	-2.898360438	0.003751192	0.029709505
LOC100524737	472.8	222.38	347.5890703	1.087141513	0.233091304	4.66401575	3.10E-06	9.58E-05
LOC100524754	32.44	0	16.22098803	7.448529595	1.501331357	4.961282905	7.00E-07	2.69E-05
LOC100525027	45.75	107.73	76.74205703	-1.235456764	0.441607514	-2.797635286	0.00514782	0.037457799
LOC100525346	366.15	1631.54	998.8463814	-2.154461494	0.184537063	-11.67495278	1.71E-31	2.14E-28
LOC100525396	0	43.81	21.90416545	-7.926327261	1.494491333	-5.303695702	1.13E-07	5.55E-06
LOC100525483	17.62	75.25	46.43262857	-2.103640797	0.679607732	-3.095375019	0.001965642	0.018423217
LOC100525624	72.37	24.93	48.64995765	1.538800268	0.507849531	3.03003188	0.002445279	0.0216171
LOC100525798	46.06	6.21	26.13400394	2.881254186	0.927267767	3.107251526	0.001888357	0.017903036
LOC100526059	79.3	20.03	49.66453469	1.989549441	0.533446369	3.729614738	0.000191773	0.003057093
LOC100620238	761.67	1576.36	1169.014089	-1.049453349	0.178099647	-5.892506619	3.80E-09	2.77E-07
LOC100621235	109.32	14.51	61.91349739	2.908127547	0.805878015	3.608644851	0.000307801	0.004434557
LOC100622811	79.14	6.69	42.912242	3.560302578	0.631217635	5.640372478	1.70E-08	1.07E-06
LOC100623035	192.78	88.23	140.5028128	1.125836965	0.399146504	2.820610865	0.004793231	0.035442637
LOC100623726	41.59	0	20.79702442	7.807074984	1.439850772	5.42214175	5.89E-08	3.12E-06
LOC100623931	85.13	21.09	53.10979763	2.007778385	0.632002322	3.176852859	0.001488826	0.01490817
LOC100624137	258.03	762.05	510.0388157	-1.562692219	0.277498346	-5.631356887	1.79E-08	1.12E-06
LOC100624648	152.26	793.36	472.8065054	-2.382659296	0.285128843	-8.356430277	6.46E-17	1.75E-14
LOC100624700	102.39	261.42	181.9074988	-1.352953686	0.287811153	-4.700838283	2.59E-06	8.33E-05
LOC100625088	2973.1	1431.69	2202.393161	1.054006733	0.221652625	4.755218815	1.98E-06	6.64E-05
LOC100625479	706.75	316.23	511.4891026	1.159602591	0.347216831	3.339707319	0.000838667	0.00974305
LOC100625711	158.42	70.6	114.5137667	1.166021617	0.397221431	2.935444887	0.003330698	0.027137139
LOC100626097	293.95	131.78	212.8635748	1.156298598	0.319491735	3.619181566	0.000295536	0.00431769
LOC100626318	261.82	116.92	189.3671194	1.1629026	0.408427694	2.84726677	0.004409639	0.033249959
LOC100627067	65.68	278.07	171.8736745	-2.084345265	0.497374102	-4.190699224	2.78E-05	0.000624049
LOC100627175	54.68	11.6	33.13912318	2.23184026	0.703973982	3.170344809	0.001522581	0.015132826
LOC100627270	38.91	123.75	81.32752134	-1.671910301	0.455794722	-3.668121239	0.000244339	0.003705681
LOC100627702	2.38	30.29	16.33331109	-3.6948798	1.088474894	-3.394547564	0.000687421	0.008359379
LOC100736765	25087.96	61816.23	43452.09738	-1.300984983	0.268519942	-4.845021839	1.27E-06	4.56E-05
LOC100736825	19.7	83	51.3502084	-2.073887179	0.552233093	-3.755456174	0.000173026	0.002810922
LOC100736878	998.44	75.24	536.8406646	3.728558377	0.321167561	11.60938658	3.69E-31	4.07E-28
LOC100736962	0	24.34	12.17139824	-7.080087985	1.657854666	-4.270632481	1.95E-05	0.000460534
LOC100737217	1.19	28.03	14.60937481	-4.495653229	1.29066682	-3.483201984	0.000495454	0.006448143
LOC100737316	62.07	149.14	105.6071982	-1.261225067	0.419696124	-3.005091051	0.002655014	0.022883269
LOC100737436	158.39	10	84.19863397	3.998627223	0.559331806	7.148935886	8.75E-13	1.26E-10
LOC100737763	0	19.7	9.850800248	-6.774893384	1.68110459	-4.030024915	5.58E-05	0.001115121
LOC100737961	243.42	111.06	177.2392936	1.132887805	0.342967202	3.303195756	0.000955896	0.010718754
LOC100738744	172.53	345.66	259.0975664	-1.00109353	0.331898055	-3.016268144	0.002559068	0.022338137
LOC100739498	66.88	214.12	140.5011493	-1.677861978	0.323945876	-5.179451574	2.23E-07	1.00E-05
LOC100739508	105.1	36.75	70.92258884	1.512625082	0.519736993	2.910366399	0.003610053	0.028904424
LOC100739848	0	11.46	5.72878782	-5.992225993	1.996189053	-3.00183291	0.002683594	0.023048861
LOC102157763	5.69	80.67	43.17953996	-3.833040843	0.96228709	-3.983261216	6.80E-05	0.001308817
LOC102157791	56.32	11.67	33.99539252	2.270237029	0.729235356	3.113174658	0.001850864	0.017644702
LOC102157807	2.06	22.18	12.11816017	-3.458280359	1.219086381	-2.836780407	0.004557094	0.034155394
LOC102158553	152.55	58.28	105.4116807	1.389782977	0.42490846	3.270782081	0.001072505	0.011615703
LOC102158609	36.77	138.2	87.48703322	-1.911814969	0.651173148	-2.93595486	0.003325227	0.027116176
LOC102158612	230.29	42.78	136.5369034	2.429295819	0.660045668	3.680496574	0.00023278	0.003562127
LOC102158821	20.53	0	10.26308831	6.788473598	1.676531778	4.049117164	5.14E-05	0.001044691
LOC102159064	0	10.27	5.134539179	-5.833189042	2.079261691	-2.805413608	0.005025205	0.036794488
LOC102159118	11.6	87.56	49.57883134	-2.914060368	0.653537636	-4.458902145	8.24E-06	0.000223442
LOC102159203	76.82	23.96	50.38782011	1.684376007	0.587979731	2.864683793	0.004174258	0.032118576
LOC102159363	274.24	111.46	192.8506168	1.298036018	0.275698452	4.708173038	2.50E-06	8.12E-05
LOC102159389	0	15.92	7.958933555	-6.466215854	1.781013238	-3.63063885	0.000282721	0.004166232
LOC102159434	103.7	18.4	61.05212073	2.491991276	0.506201846	4.922920163	8.53E-07	3.21E-05
LOC102159510	332.3	135.13	233.7105492	1.298808071	0.258812717	5.018331735	5.21E-07	2.07E-05
LOC102159513	2.37	38.52	20.44406383	-3.98143242	1.282947237	-3.103348529	0.001913442	0.018067638
LOC102160052	18.66	0	9.332265977	6.652113077	1.72475963	3.856834867	0.000114865	0.002026101
LOC102160100	22.24	190.24	106.2418732	-3.104236245	0.438919401	-7.072451658	1.52E-12	2.03E-10
LOC102160213	42.51	109.55	76.03302029	-1.366179607	0.467436731	-2.922704865	0.003470053	0.0280285
LOC102160458	21.37	1.07	11.2171152	4.362194889	1.459925925	2.987956316	0.002808497	0.02380481
LOC102160539	0	13.74	6.867667337	-6.255069898	2.278050679	-2.745799273	0.006036368	0.041825485
LOC102160758	0	9.84	4.918581407	-5.771778402	2.077351728	-2.778430982	0.005462212	0.039062014
LOC102160841	39.4	108.28	73.84121399	-1.461692654	0.48669518	-3.003302093	0.002670672	0.022969496
LOC102160869	1.84	28.06	14.94955104	-3.897634409	1.236069958	-3.153247424	0.001614649	0.015879219
LOC102161206	124.88	6.88	65.87896762	4.192920327	0.703434718	5.960638874	2.51E-09	1.90E-07
LOC102161477	25.71	780.2	402.9562056	-4.923105575	1.448411915	-3.398967879	0.000676407	0.008241504
LOC102161780	18.26	90.01	54.13412253	-2.305556278	0.674479806	-3.418273251	0.000630198	0.007815876
LOC102161965	12.94	0	6.469635821	6.12156711	1.89533453	3.229808255	0.001238733	0.012936876
LOC102162178	43.52	2.85	23.18441204	3.960545803	1.159163726	3.416726831	0.000633788	0.007839623
LOC102162209	86.3	32.25	59.27514567	1.417601947	0.49246777	2.878567967	0.003994852	0.031203528
LOC102162226	123.19	31.65	77.42259278	1.960175746	0.434512913	4.511202518	6.45E-06	0.00018114
LOC102162613	0	15.37	7.685424027	-6.415323467	1.886612867	-3.400445093	0.000672762	0.008213144
LOC102162791	51.85	240.42	146.1315625	-2.213253405	0.483533353	-4.577250758	4.71E-06	0.000137553
LOC102162815	95.02	28.7	61.86235848	1.730607517	0.560803572	3.08594239	0.002029081	0.018817604
LOC102163011	181.35	38.88	110.1159	2.218435608	0.552827235	4.012891313	6.00E-05	0.00118409
LOC102163023	5.85	33.28	19.56730728	-2.506571349	0.828907723	-3.02394498	0.002495018	0.021973771
LOC102163149	1.29	25.15	13.22027484	-4.273755886	1.360907282	-3.14037256	0.001687331	0.01641289
LOC102163181	13.19	51.7	32.44713417	-1.972513125	0.710317385	-2.776946145	0.005487227	0.039151145
LOC102163231	8.82	334.73	171.7772609	-5.24355129	1.656062925	-3.166275394	0.001544045	0.015281232
LOC102163278	182.93	72.15	127.5388305	1.340285154	0.432961397	3.095622762	0.001964001	0.018423217
LOC102164222	276.62	108.37	192.4962545	1.351851048	0.337240342	4.008568609	6.11E-05	0.001201585
LOC102164518	2.78	26.74	14.76086108	-3.241886754	1.132542509	-2.862485715	0.004203322	0.032254696
LOC102164581	13.92	0	6.958833638	6.228183517	2.278805006	2.733091905	0.006274282	0.043075272
LOC102164588	295.66	118.9	207.2765339	1.312915407	0.435103558	3.017477985	0.002548876	0.022311602
LOC102164763	21.64	2.29	11.96281364	3.226368418	1.186078812	2.720197331	0.006524297	0.044336317
LOC102165507	68.3	22.34	45.31651505	1.610418873	0.546026005	2.949344646	0.003184486	0.026312433
LOC102165762	73.06	20.94	46.99758859	1.798964259	0.591600645	3.040842287	0.002359174	0.021064855
LOC102166134	4.21	44.97	24.58859293	-3.414598435	1.193047907	-2.862079902	0.004208708	0.032254696
LOC102166270	69.18	23	46.08758376	1.585100011	0.542815275	2.920146286	0.003498671	0.028210957
LOC102166571	2.89	49.47	26.18185598	-4.147014393	1.11282762	-3.726555955	0.000194114	0.003089153
LOC102166602	139.88	36.17	88.02738386	1.948275337	0.716826124	2.717918991	0.006569392	0.044528161
LOC102166622	556.57	229.78	393.1743822	1.277674043	0.40032943	3.191556623	0.001415084	0.014338544
LOC102166710	2.86	28.67	15.76750327	-3.314147951	1.143991603	-2.897003739	0.003767453	0.029800455
LOC102166958	70.01	1.78	35.89533355	5.347693504	0.98444668	5.43218197	5.57E-08	2.97E-06
LOC102167018	0	15.25	7.622632369	-6.403344441	2.24551385	-2.851616542	0.004349754	0.032997828
LOC102167273	70.31	16.6	43.45356221	2.078356529	0.639712496	3.248891561	0.001158556	0.0122916
LOC102167472	0	11.57	5.787162245	-6.006190748	2.009457094	-2.988961928	0.00279927	0.023757988
LOC102167838	0	17.54	8.771501539	-6.60801637	1.776694546	-3.719275428	0.000199795	0.003142156
LOC102167861	115.94	25.93	70.93282494	2.160571054	0.44645327	4.839411417	1.30E-06	4.68E-05
LOC102167901	33.82	95.13	64.47502592	-1.489009284	0.464700826	-3.204232058	0.001354233	0.013857007
LOC102167943	7.2	187.76	97.48140643	-4.700823404	1.714486513	-2.741825829	0.006109873	0.042109333
LOC102168165	12.98	283.32	148.1487905	-4.447614193	0.564237134	-7.882526553	3.21E-15	6.82E-13
LOC102168177	45.05	107.41	76.23175562	-1.25674056	0.421741678	-2.979882298	0.002883592	0.024299155
LOC106504184	0	13.17	6.584964217	-6.193147888	2.311958826	-2.678744888	0.007389867	0.048783551
LOC106504234	14.54	0	7.271052684	6.294354305	1.911435372	3.292998757	0.000991249	0.010988041
LOC106504299	2230.49	517.68	1374.083687	2.10655317	0.231989798	9.080369875	1.08E-19	4.05E-17
LOC106504810	7.61	62.25	34.92729406	-3.025764021	1.054346618	-2.869800091	0.004107314	0.031821941
LOC106504881	141.12	371.81	256.4633251	-1.398766754	0.414524694	-3.37438704	0.000739803	0.008869576
LOC106504926	3.56	137.84	70.70241242	-5.272905938	1.763309411	-2.990346393	0.002786612	0.023687808
LOC106505119	7	104.72	55.86271808	-3.929482482	0.834718243	-4.70755553	2.51E-06	8.12E-05
LOC106505296	20.39	99	59.69244519	-2.284066655	0.682057013	-3.348791392	0.000811649	0.009487825
LOC106505607	6.48	35.45	20.96465701	-2.448611418	0.830940803	-2.946794056	0.00321087	0.026483661
LOC106505633	79.74	11.25	45.49420918	2.829790967	0.647466759	4.370557912	1.24E-05	0.000313848
LOC106505804	0	33.23	16.61604984	-7.52730013	1.637550518	-4.596682698	4.29E-06	0.000127723
LOC106506066	36.03	82.57	59.30132313	-1.198520303	0.449366279	-2.667134492	0.007650105	0.04995524
LOC106506161	1.19	26.18	13.68162348	-4.398192496	1.303656464	-3.37373581	0.000741555	0.008884892
LOC106506356	143.84	318.07	230.9522635	-1.143544334	0.352005358	-3.248656045	0.001159516	0.01229481
LOC106506628	35.28	0	17.63784532	7.56953406	1.52116205	4.976152316	6.49E-07	2.51E-05
LOC106506652	9.19	52.55	30.86970996	-2.506331498	0.737139298	-3.400078528	0.000673665	0.008218801
LOC106506809	459.36	1568.06	1013.712075	-1.771246437	0.623674323	-2.840018214	0.004511096	0.033914836
LOC106506838	492.55	183.07	337.8076967	1.428385297	0.282430017	5.057484012	4.25E-07	1.74E-05
LOC106507442	94.27	29.39	61.82978747	1.679067082	0.628284235	2.672464129	0.007529642	0.049409978
LOC106507496	159.19	68.28	113.7350592	1.223848131	0.386079477	3.169938328	0.001524713	0.015145968
LOC106507563	367.35	183.2	275.2765817	1.004613184	0.321917821	3.120713169	0.001804137	0.017315086
LOC106507765	79.09	252.31	165.7006023	-1.670326525	0.412723034	-4.04708821	5.19E-05	0.001051501
LOC106508003	14.13	0	7.063111504	6.247371668	1.874692297	3.332478444	0.000860761	0.009923569
LOC106508034	1.86	23	12.432613	-3.599123238	1.236688647	-2.910290515	0.003610929	0.028904424
LOC106508201	16.29	70.69	43.48803077	-2.111007646	0.57250479	-3.687318749	0.000226629	0.003485102
LOC106508422	1.29	29.41	15.35123826	-4.49908401	1.403979486	-3.204522613	0.001352867	0.013850601
LOC106508570	1.48	25.36	13.41916069	-4.042806844	1.36145996	-2.96946437	0.002983194	0.024968907
LOC106508706	19.25	0	9.625109591	6.698196749	2.117741338	3.16289654	0.001562078	0.015449952
LOC106509068	777.65	2829.72	1803.687068	-1.862671605	0.233968947	-7.96119157	1.70E-15	3.80E-13
LOC106509199	32.79	167.19	99.98694591	-2.349188451	0.584460129	-4.019416094	5.83E-05	0.001161575
LOC106509263	14.09	50.71	32.40081985	-1.849716275	0.6586168	-2.808486321	0.0049775	0.036502315
LOC106509330	83.24	9.73	46.48653268	3.105846356	0.852944452	3.641323124	0.00027124	0.004028782
LOC106509362	55.72	13.49	34.60492895	2.045580561	0.623723617	3.279626593	0.001039446	0.011342988
LOC106509550	0	484.56	242.2820757	-11.39474562	1.207466349	-9.436905327	3.84E-21	1.67E-18
LOC106509573	151.21	404.6	277.9063297	-1.418045964	0.311296898	-4.55528459	5.23E-06	0.000149934
LOC106509575	0	13.64	6.82208309	-6.243798373	2.288691744	-2.728108052	0.006369874	0.043523983
LOC106509593	0	37.41	18.70301911	-7.698634504	1.491494762	-5.161690607	2.45E-07	1.09E-05
LOC106509613	21.06	79.38	50.22139606	-1.916864894	0.548168264	-3.496854924	0.000470778	0.006204652
LOC106509650	231.01	725.4	478.2070745	-1.651083755	0.267289155	-6.177144582	6.53E-10	5.55E-08
LOC106509843	282.76	137.12	209.9395012	1.04363062	0.274547632	3.801273431	0.000143954	0.002442525
LOC106509865	61.91	157.67	109.7892553	-1.351128075	0.385444761	-3.50537408	0.000455966	0.006056356
LOC106510024	71.4	161.58	116.4882063	-1.177453655	0.364859046	-3.227146672	0.001250314	0.01302149
LOC106510102	2.59	46.5	24.54665192	-4.162860326	1.154646293	-3.605312165	0.000311778	0.004481508
LOC106510131	0.97	44.79	22.88052863	-5.521690045	1.261670366	-4.376491826	1.21E-05	0.000307091
LOC106510173	4.2	25.86	15.02577848	-2.620453255	0.912740197	-2.87097387	0.004092093	0.03173789
LOC106510214	0	18.33	9.165407699	-6.670976869	1.720420635	-3.877526654	0.000105524	0.001889835
LOC106510236	13.71	0	6.853082465	6.204218099	1.873034565	3.312388471	0.00092503	0.010451368
LOC106510256	11.08	0	5.539335454	5.896841196	2.008372892	2.936128654	0.003323365	0.027112802
LOC106510285	0	14.58	7.289103079	-6.340853467	1.885398124	-3.363137677	0.000770619	0.009139505
LOC106510642	21.09	123.97	72.53015216	-2.554800224	0.475850523	-5.368913342	7.92E-08	4.04E-06
LOC110255190	522.78	221.43	372.1023915	1.240085109	0.313988648	3.949458414	7.83E-05	0.001473279
LOC110255206	96.96	0	48.48206374	9.030015086	1.363178126	6.624237079	3.49E-11	3.67E-09
LOC110255234	20.29	118.97	69.62706094	-2.559434757	0.516953234	-4.950998639	7.38E-07	2.83E-05
LOC110255273	76.29	26.61	51.44937109	1.516847477	0.52475009	2.890609274	0.003844958	0.030272779
LOC110255296	74.66	182.53	128.5961847	-1.288011323	0.330744498	-3.894278909	9.85E-05	0.001790941
LOC110255297	89.14	17.59	53.36338826	2.345060104	0.503757984	4.655132382	3.24E-06	9.93E-05
LOC110255314	14.85	60.32	37.58557835	-2.012741182	0.626441349	-3.212976259	0.001313671	0.013560597
LOC110255327	169.63	77.8	123.7123586	1.12329543	0.341107085	3.293087361	0.000990937	0.010988041
LOC110255348	18.97	89.89	54.42903479	-2.251647405	0.559993163	-4.020848026	5.80E-05	0.001156998
LOC110255360	257.54	89.99	173.7624192	1.517125598	0.351259346	4.319103862	1.57E-05	0.000383765
LOC110255397	30.17	104.66	67.41378203	-1.788454133	0.549151658	-3.256758142	0.001126924	0.012044765
LOC110255453	103.74	23.83	63.78396333	2.11786968	0.544232611	3.891478822	9.96E-05	0.001806851
LOC110255461	14.83	0	7.413037487	6.319961992	1.808019074	3.495517323	0.000473144	0.006227064
LOC110255511	619.31	282.89	451.09891	1.12916126	0.328227435	3.440179394	0.000581329	0.007346095
LOC110255534	0	33.59	16.79723366	-7.54437403	1.492612184	-5.05447705	4.32E-07	1.77E-05
LOC110255705	169.51	391.46	280.4867796	-1.207504897	0.368561763	-3.276261993	0.001051909	0.011442155
LOC110255713	10.83	0	5.41523227	5.867763504	2.04049235	2.875660623	0.00403183	0.031436264
LOC110255719	43.45	8.3	25.8750872	2.383309476	0.809546281	2.944006452	0.003239932	0.026611253
LOC110255834	61.52	0.98	31.24894796	5.942488673	1.09647536	5.419628099	5.97E-08	3.14E-06
LOC110255857	246.51	630.05	438.2817325	-1.353953143	0.298149872	-4.54118305	5.59E-06	0.000159589
LOC110255920	63.55	206.5	135.0213214	-1.698611739	0.440358347	-3.857339714	0.000114628	0.002023829
LOC110255952	10.41	79.04	44.72623046	-2.916577925	0.875430698	-3.331592015	0.000863507	0.009938833
LOC110256000	373.95	167.33	270.6381253	1.158930578	0.247706333	4.678647348	2.89E-06	9.10E-05
LOC110256001	0	12.43	6.216226067	-6.108592392	2.023574978	-3.018713148	0.002538508	0.02225207
LOC110256025	0	45.99	22.99548287	-7.99706631	1.436703741	-5.566259824	2.60E-08	1.56E-06
LOC110256047	17.01	70.3	43.65116943	-2.057871354	0.663347313	-3.102253245	0.001920536	0.018107218
LOC110256070	89.88	336.53	213.2038351	-1.901405308	0.280489564	-6.778880766	1.21E-11	1.36E-09
LOC110256121	11.01	42.89	26.94693407	-1.958969775	0.706374723	-2.773272754	0.005549558	0.039385661
LOC110256147	131.94	353.9	242.9204624	-1.423785967	0.270490001	-5.263728639	1.41E-07	6.74E-06
LOC110256148	245.79	496.08	370.9353789	-1.01399043	0.301715138	-3.360754248	0.0007773	0.009195424
LOC110256218	0	25.8	12.89754748	-7.162582929	1.617765008	-4.427455715	9.54E-06	0.000252048
LOC110256233	19.11	78.79	48.95360565	-2.036340652	0.540284831	-3.769013182	0.000163894	0.002700071
LOC110256375	0	21.7	10.84845657	-6.911802428	1.863907418	-3.708232695	0.000208711	0.003252309
LOC110256460	43.39	5.67	24.53160014	2.932434516	0.803091584	3.651432256	0.000260782	0.003907553
LOC110256500	0	18.86	9.431701491	-6.710429612	2.165913155	-3.098198834	0.001947008	0.018347556
LOC110256531	113.73	35.1	74.41764925	1.696648118	0.44666083	3.798515571	0.000145565	0.002467622
LOC110256592	0	9.65	4.825049319	-5.745411654	2.102892102	-2.732147621	0.006292294	0.043144381
LOC110256618	10.7	45.34	28.02121157	-2.083728266	0.741822366	-2.808931575	0.004970621	0.036478531
LOC110256619	157.62	371.4	264.508302	-1.239805422	0.379874644	-3.263722501	0.001099588	0.011806535
LOC110256628	152.32	68.86	110.5877403	1.146712359	0.337890166	3.393742925	0.000689444	0.008378533
LOC110256722	0	22.97	11.48672395	-6.994857172	1.680745175	-4.161759484	3.16E-05	0.000701509
LOC110256747	9.97	113.99	61.97956865	-3.525892035	0.590235472	-5.973704064	2.32E-09	1.79E-07
LOC110256761	53.02	159.76	106.3895866	-1.589678697	0.368052352	-4.319164616	1.57E-05	0.000383765
LOC110256793	12.53	0	6.265860409	6.079138752	1.950472097	3.116752483	0.00182855	0.017504511
LOC110256838	405.29	1205.91	805.6015645	-1.572416441	0.296253302	-5.307675655	1.11E-07	5.44E-06
LOC110256920	18.63	1.07	9.849397105	4.161979965	1.501797594	2.771332156	0.005582745	0.039591158
LOC110256933	0	58.87	29.4371396	-8.35405507	1.392787867	-5.998081453	2.00E-09	1.56E-07
LOC110256935	206.79	43.7	125.2440463	2.244873193	0.491301648	4.56923603	4.90E-06	0.000142032
LOC110257075	2.37	28.72	15.54579425	-3.559387161	1.29516988	-2.748201002	0.005992326	0.041673419
LOC110257276	45.01	327.61	186.3124462	-2.857565984	0.413567904	-6.90954485	4.86E-12	5.83E-10
LOC110257281	217.98	35.94	126.9576247	2.602413919	0.485786796	5.357111264	8.46E-08	4.27E-06
LOC110257282	17.41	100.92	59.16222618	-2.544507613	0.566227049	-4.49379382	7.00E-06	0.000193766
LOC110257292	14.92	84.55	49.73781896	-2.499993261	0.624083019	-4.005866503	6.18E-05	0.001213442
LOC110257329	46.5	182.24	114.3705969	-1.973421353	0.64258784	-3.071053061	0.002133052	0.019517502
LOC110257391	130.24	283.91	207.0726416	-1.122778692	0.325604061	-3.448294498	0.000564139	0.007172455
LOC110257405	0	37.27	18.63545109	-7.693095426	1.502642045	-5.11971261	3.06E-07	1.31E-05
LOC110257570	320.97	86.46	203.7146744	1.89411479	0.428666282	4.418623232	9.93E-06	0.000259999
LOC110257607	293.15	20.92	157.038778	3.818237176	0.583512326	6.54354159	6.01E-11	6.08E-09
LOC110257627	26.52	81.88	54.19947385	-1.633686141	0.556841186	-2.933845738	0.003347906	0.027253611
LOC110257674	226.43	59.68	143.0530498	1.924104286	0.338572913	5.682983523	1.32E-08	8.51E-07
LOC110257893	102.69	25.96	64.32539452	1.980298004	0.498149572	3.975308048	7.03E-05	0.001339556
LOC110257936	335.06	147.37	241.2159203	1.184147471	0.387659412	3.054607823	0.00225355	0.020335191
LOC110257943	29.81	0	14.90402659	7.325547398	1.70328241	4.300841338	1.70E-05	0.000410357
LOC110258046	147.57	35.44	91.50189609	2.053950512	0.469592912	4.373895903	1.22E-05	0.000310345
LOC110258060	125.52	38.41	81.96362939	1.706993674	0.447588824	3.813754013	0.000136872	0.002341457
LOC110258133	88.52	14.71	51.61877211	2.595860883	0.861663152	3.012616794	0.002590057	0.022472381
LOC110258191	141.83	33.83	87.83371475	2.06906802	0.458211003	4.515535436	6.32E-06	0.000178009
LOC110258193	456.01	143.41	299.7091461	1.670250841	0.302092009	5.528947438	3.22E-08	1.88E-06
LOC110258320	10.62	0	5.308313515	5.839867651	2.107829235	2.770560135	0.005595997	0.039655084
LOC110258498	70.93	12.44	41.68694026	2.512703974	0.618521024	4.062439067	4.86E-05	0.000995454
LOC110258600	851.63	4126.37	2488.998564	-2.276697535	0.721073263	-3.157373394	0.001591974	0.015697463
LOC110258908	34.06	2.62	18.33680996	3.686805702	1.106481023	3.332009882	0.000862212	0.009930029
LOC110258909	12.34	0.33	6.332904006	5.094548104	1.849358966	2.754764325	0.005873443	0.041061441
LOC110259167	61.35	164.49	112.9215787	-1.424907477	0.476394999	-2.991021063	0.002780463	0.023658491
LOC110259172	2523.22	139.78	1331.502849	4.174952093	0.166144275	25.12847404	2.43E-139	4.55E-135
LOC110259187	3.05	49.91	26.48012291	-3.992866365	0.897716902	-4.447801257	8.68E-06	0.000234285
LOC110259228	0	14.32	7.157947343	-6.312755152	1.848402046	-3.415250035	0.000637235	0.007862561
LOC110259274	0	18.61	9.306142763	-6.693137059	1.728022427	-3.873292936	0.000107375	0.00191565
LOC110259331	40.05	0	20.02333503	7.754312154	1.46804833	5.282055091	1.28E-07	6.21E-06
LOC110259349	77.96	19.84	48.89869805	1.97411948	0.726883861	2.715866437	0.006610258	0.044677132
LOC110259385	0	11.48	5.742347449	-5.993752031	2.08205473	-2.87876776	0.003992322	0.031196789
LOC110259408	27.27	146.45	86.86098964	-2.428852909	0.607742745	-3.996514856	6.43E-05	0.001247961
LOC110259500	71.96	151.91	111.9379082	-1.076607581	0.357688237	-3.00990491	0.002613295	0.022652994
LOC110259512	25.02	128.87	76.94645001	-2.365348204	0.461877048	-5.121164205	3.04E-07	1.31E-05
LOC110259515	59.9	138.88	99.39160716	-1.209772391	0.398126247	-3.038665248	0.002376287	0.021147037
LOC110259813	487.45	1356.12	921.7861433	-1.476597162	0.30794723	-4.79496816	1.63E-06	5.58E-05
LOC110259818	7.58	90.73	49.1520675	-3.57158667	0.847509541	-4.214214116	2.51E-05	0.000572061
LOC110259819	53.07	0	26.53648153	8.160299597	1.39453257	5.851637869	4.87E-09	3.43E-07
LOC110259840	29.31	1.42	15.36704024	4.400710905	1.325529155	3.319965382	0.000900286	0.010278119
LOC110259867	0	11.9	5.948699283	-6.047873418	1.995563168	-3.030659973	0.002440199	0.021600139
LOC110259893	2.78	149.86	76.31729134	-5.718054941	0.905717047	-6.313290627	2.73E-10	2.49E-08
LOC110259924	274.4	132.12	203.2619912	1.054614388	0.312664283	3.372992837	0.000743559	0.00888673
LOC110259927	53.26	17.79	35.52326248	1.580815316	0.582776218	2.712559755	0.006676574	0.045044011
LOC110260032	0	20.1	10.05029547	-6.801668185	1.792788481	-3.793904444	0.000148297	0.002501896
LOC110260108	0	18.48	9.242195918	-6.683556718	1.773700308	-3.768143179	0.000164466	0.002700737
LOC110260208	21.22	85.44	53.33347279	-2.009718214	0.548308344	-3.665306642	0.000247042	0.003743643
LOC110260228	98.07	269.96	184.0142764	-1.456610094	0.402676458	-3.617321212	0.000297668	0.004335294
LOC110260256	36.36	685.15	360.7554244	-4.239652559	0.28656921	-14.79451528	1.59E-49	9.91E-46
LOC110260287	28.31	0.98	14.64246644	4.828209006	1.312514433	3.678594981	0.000234522	0.003582927
LOC110260293	6.6	38.51	22.55434083	-2.548745184	0.819806363	-3.108959992	0.001877471	0.017832462
LOC110260307	9.71	45.23	27.4695974	-2.216400996	0.809597251	-2.737658748	0.006187825	0.042559772
LOC110260314	114.82	35.19	75.00523394	1.70827469	0.486900234	3.508469646	0.000450693	0.006003355
LOC110260343	0	10.13	5.064556372	-5.814283157	2.029336762	-2.865114981	0.004168579	0.032118134
LOC110260348	46.43	493.93	270.1809448	-3.414591389	0.372347269	-9.170448326	4.71E-20	1.80E-17
LOC110260349	65.58	221.11	143.3459112	-1.754848613	0.514872399	-3.408317509	0.000653648	0.008016396
LOC110260350	0	40.93	20.46334433	-7.829297286	1.444028953	-5.421842318	5.90E-08	3.12E-06
LOC110260374	6.84	56.11	31.47388304	-3.052767291	0.91853027	-3.32353477	0.000888843	0.010186592
LOC110260394	0	10.13	5.066148492	-5.814716913	2.032159572	-2.861348584	0.00421843	0.032276332
LOC110260568	56.1	0	28.05026756	8.238981964	1.383685288	5.954375634	2.61E-09	1.95E-07
LOC110260615	13.6	63.65	38.62732677	-2.217969891	0.669188692	-3.314416271	0.000918347	0.010422596
LOC110260626	74.53	227.33	150.9296865	-1.605097026	0.508911216	-3.153982416	0.001610588	0.015855946
LOC110260647	102.57	254.84	178.7058929	-1.313288848	0.354052376	-3.709306694	0.000207828	0.003241244
LOC110260669	367.12	151.4	259.2594807	1.277213305	0.295690553	4.319425461	1.56E-05	0.000383765
LOC110260737	12.02	0	6.01025334	6.018557131	1.945677377	3.093296556	0.001979462	0.018495075
LOC110260739	37.77	1.07	19.41739326	5.194961151	1.227345762	4.232679424	2.31E-05	0.000533547
LOC110260773	76.71	19.42	48.06826215	1.986508392	0.58057178	3.421641321	0.000622444	0.007755681
LOC110260789	18.7	0	9.348980013	6.655388755	2.154498861	3.089065803	0.00200787	0.01870447
LOC110260822	226.3	24.83	125.5688412	3.186605891	0.381516191	8.35247878	6.68E-17	1.79E-14
LOC110260827	879.84	371.24	625.5415888	1.244257806	0.280922212	4.429189831	9.46E-06	0.000250383
LOC110260888	21.9	384.78	203.3387029	-4.122397433	0.370238174	-11.13444729	8.53E-29	6.65E-26
LOC110260890	50.95	6.71	28.82675035	2.925793567	0.899898977	3.251246687	0.001149001	0.01221793
LOC110260905	82.6	23.16	52.87906585	1.83867105	0.527603597	3.484947908	0.000492233	0.006421994
LOC110260939	61.06	15.86	38.46070422	1.941167992	0.676596095	2.86902039	0.004117453	0.031864969
LOC110260979	1512.13	520.87	1016.499152	1.537353187	0.342301587	4.49122424	7.08E-06	0.000195184
LOC110261043	13.64	0	6.820083769	6.199175761	1.849779229	3.351305747	0.000804314	0.009437708
LOC110261045	0	10.98	5.491205406	-5.931932042	2.078711665	-2.853657937	0.004321904	0.032893221
LOC110261121	173.28	2.94	88.1100161	5.875284664	1.611603546	3.645614134	0.000266754	0.003974414
LOC110261138	108.67	45.55	77.11131688	1.25367124	0.425272111	2.947927235	0.003199124	0.026421711
LOC110261162	49.84	220.28	135.060479	-2.146454063	0.707632037	-3.033291243	0.00241902	0.021447642
LOC110261211	1.29	36.57	18.93462917	-4.813608017	1.241155994	-3.878326366	0.000105178	0.001885439
LOC110261232	2.13	30.19	16.16099446	-3.785938843	1.143141462	-3.311872564	0.000926738	0.010454426
LOC110261264	9.51	44.38	26.94507602	-2.213385971	0.82152675	-2.694234816	0.007055044	0.04702631
LOC110261296	338.26	156.89	247.571926	1.108316087	0.300956429	3.682646322	0.000230825	0.003537998
LOC110261321	211.22	71.06	141.1394246	1.570622837	0.446105946	3.520739524	0.000430345	0.005791359
LOC110261478	79.21	22.68	50.94413663	1.803383081	0.526491615	3.425283573	0.000614158	0.007662645
LOC110261575	53.46	133.15	93.30588502	-1.312682011	0.422821614	-3.104576418	0.001905517	0.018010985
LOC110261655	46.47	8.22	27.34395503	2.507436322	0.838934365	2.988834916	0.002800434	0.023757988
LOC110261659	91.95	32.1	62.02586603	1.517344164	0.474364943	3.198685285	0.001380558	0.014064856
LOC110261699	0	15.39	7.695413679	-6.418511562	1.790937743	-3.583883129	0.000338524	0.004767095
LOC110261766	40.9	9.38	25.14201902	2.124054732	0.740734521	2.867497965	0.004137315	0.031929832
LOC110261789	0	24.61	12.30286191	-7.093447608	1.703109352	-4.16499833	3.11E-05	0.000694518
LOC110262045	12.22	0	6.107683534	6.040681086	1.916590973	3.151784169	0.001622762	0.015921579
LOC110262046	32.13	299.51	165.8243985	-3.218925636	0.549498861	-5.857929584	4.69E-09	3.36E-07
LOC110262246	15.4	117.43	66.41302755	-2.93230451	0.775451637	-3.781415076	0.000155939	0.002594139
LOC110262248	14.87	0	7.435053809	6.32408465	1.810985605	3.492067873	0.000479296	0.00629476
LOC396711	3303.61	9943.59	6623.603477	-1.589698829	0.54188428	-2.933650022	0.003350017	0.027258944
LOC407246	1321.53	258.01	789.7695937	2.357040011	0.729565377	3.230745433	0.001234679	0.012916159
LOC641352	126.6	54.98	90.79134253	1.20525858	0.403541779	2.986700865	0.002820055	0.023859553
LOC733635	1.19	37.94	19.56236901	-4.932297389	1.272824582	-3.875080242	0.00010659	0.001903458
LOC780435	61.6	463.32	262.458075	-2.91340013	0.346899273	-8.39840369	4.53E-17	1.26E-14
LONRF3	637.08	1574.34	1105.710466	-1.304505865	0.261337964	-4.99164317	5.99E-07	2.34E-05
LPAR6	607.46	254.9	431.1835157	1.252425861	0.291057805	4.303014181	1.68E-05	0.000407402
LPL	11993.51	25024.53	18509.02347	-1.061124215	0.234367778	-4.527602824	5.97E-06	0.000168651
LRFN5	147.25	62.21	104.7285035	1.244467214	0.425666714	2.923571833	0.003460404	0.027962632
LRG1	123.01	44.22	83.61625994	1.477914395	0.42124147	3.508473168	0.000450687	0.006003355
LRMP	65.94	9.91	37.92688338	2.739651667	0.958371254	2.858653842	0.004254428	0.032498617
LRRC2	2894.58	961.48	1928.031943	1.589686098	0.202661566	7.84404329	4.36E-15	8.78E-13
LRRC23	22.15	94.33	58.23905225	-2.093297988	0.617174718	-3.391742935	0.000694496	0.008428979
LRRC32	785.9	2317.48	1551.694151	-1.560350486	0.30596307	-5.099800062	3.40E-07	1.44E-05
LRRC55	183.3	68.07	125.6876261	1.42768019	0.363202948	3.930805623	8.47E-05	0.001578131
LRRC8D	1268.66	3712.25	2490.454892	-1.549076538	0.264790504	-5.850196711	4.91E-09	3.44E-07
LRRD1	1.29	22.06	11.67788323	-4.086093895	1.399704719	-2.919254212	0.0035087	0.028258325
LRTM1	57.01	159.64	108.3220213	-1.488567013	0.501854131	-2.966134822	0.003015683	0.025173282
LSR	194.38	45.87	120.1240883	2.081373019	0.370105555	5.623728118	1.87E-08	1.16E-06
LTB4R	3.98	64.83	34.40418559	-4.067519325	1.076586746	-3.778162179	0.00015799	0.002623587
LURAP1	207.01	73.97	140.4926137	1.485101605	0.356152147	4.169851614	3.05E-05	0.000681517
LY6E	970.57	133.89	552.2342581	2.858383536	0.227353499	12.57241937	2.99E-36	7.00E-33
LY6G6F	0	23.06	11.53153875	-7.001117461	1.663171514	-4.20949818	2.56E-05	0.000582474
MAFF	499.09	2790.67	1644.877504	-2.483840369	0.274320849	-9.054508176	1.37E-19	5.03E-17
MAG	118.41	47.89	83.15118141	1.306949207	0.418428207	3.123473001	0.001787303	0.017162324
MAK	68.73	20.8	44.76838462	1.722870536	0.532633025	3.234629573	0.001218006	0.012784627
MANF	892.61	2894.69	1893.651368	-1.696936595	0.195701381	-8.671050694	4.28E-18	1.27E-15
MAP10	210.38	56.05	133.2154585	1.905844235	0.536423678	3.552871199	0.000381051	0.005270783
MAP1B	2674.08	5428.59	4051.333401	-1.021255438	0.235905281	-4.329091031	1.50E-05	0.000371142
MAP3K15	82.23	32.68	57.45440503	1.331878417	0.475061265	2.803592955	0.005053666	0.036928988
MAP4K2	412.73	204.79	308.7570226	1.009871005	0.279104734	3.618251086	0.000296601	0.004326485
MAP7D2	11.78	613.03	312.4051043	-5.698500807	1.810473812	-3.147519046	0.001646624	0.016109025
MAPK8IP1	885.92	2261.04	1573.48069	-1.352278857	0.174335444	-7.756763758	8.71E-15	1.61E-12
Mar-11	19.17	0	9.585877776	6.689326427	1.746375889	3.830404708	0.000127933	0.002210766
MAST4	1699.24	4306.8	3003.01713	-1.341473801	0.189130479	-7.092848326	1.31E-12	1.78E-10
MB21D1	31.79	97.67	64.72854759	-1.614035913	0.581698983	-2.774692686	0.005525389	0.039303557
MCTP2	33.01	88.47	60.73793883	-1.428448262	0.498867519	-2.863381979	0.004191449	0.032203846
MEP1B	0	19.21	9.606079902	-6.737932337	1.699417997	-3.964846994	7.34E-05	0.001389774
MFAP4	6045.27	12665.49	9355.382535	-1.06704439	0.163756778	-6.516031919	7.22E-11	7.22E-09
MGAT4A	648.74	1317.39	983.0682355	-1.021409561	0.186658773	-5.472068324	4.45E-08	2.46E-06
MGAT4C	8.36	52.62	30.4893086	-2.638724261	0.883238764	-2.98755486	0.002812188	0.023808611
MGST2	204.08	570.42	387.2464436	-1.481843564	0.224790877	-6.592098312	4.34E-11	4.48E-09
MIEF1	613.86	1295.29	954.5766961	-1.077162768	0.165952387	-6.490794081	8.54E-11	8.48E-09
MIR6782	139.13	1022.26	580.6920625	-2.877589499	0.956397968	-3.00877835	0.002623004	0.022716113
MIR9811	9.2	51.02	30.10706885	-2.464558909	0.746368573	-3.302066833	0.000959752	0.010755544
MKS1	147.09	60.15	103.6215304	1.291142071	0.365698052	3.530623322	0.000414582	0.005632392
MLC1	85.69	32.14	58.91315037	1.414746506	0.503556707	2.809507821	0.004961731	0.0364438
MLLT11	223.96	847.61	535.7864078	-1.919384374	0.390889381	-4.910300632	9.09E-07	3.41E-05
MMP25	6.72	299.06	152.888525	-5.488320655	1.401696446	-3.915484462	9.02E-05	0.001666852
MMP28	519.55	208.45	363.9992901	1.316515375	0.389952441	3.376092147	0.000735233	0.008820438
MN1	3794.15	8871.55	6332.846558	-1.225409359	0.259670782	-4.719088341	2.37E-06	7.78E-05
MPEG1	369.2	162.15	265.6735975	1.187108745	0.425161904	2.792133379	0.005236177	0.037875242
MPP6	612.99	275.05	444.0180006	1.157176174	0.224805242	5.14746081	2.64E-07	1.16E-05
MPZ	8778.1	4102.49	6440.294322	1.09745979	0.211738891	5.183080836	2.18E-07	9.87E-06
MROH5	97.55	301.84	199.692287	-1.631298374	0.30217215	-5.398572885	6.72E-08	3.50E-06
MROH8	12.67	0	6.335020655	6.09092952	1.910222592	3.188596736	0.001429652	0.014470487
MSRB2	261.45	130.57	196.0088929	1.001504902	0.271792058	3.68482033	0.000228864	0.003513692
MTHFD2	665.1	1480.47	1072.785718	-1.154450886	0.240966062	-4.790927299	1.66E-06	5.67E-05
MTHFR	1588.06	656.25	1122.157754	1.274929658	0.164303523	7.759600236	8.52E-15	1.59E-12
MTHFSD	391.58	161.16	276.3682029	1.28158869	0.36632654	3.498487147	0.000467906	0.006179855
MTUS2	1208.34	3957.8	2583.066514	-1.711276231	0.244033057	-7.012477123	2.34E-12	3.00E-10
MUC6	0	26.03	13.01632539	-7.176056961	1.614916068	-4.443609858	8.85E-06	0.000237187
MUTYH	340.92	166.62	253.7738184	1.033777294	0.27314831	3.784673955	0.00015391	0.002571027
MXD1	396.42	1365.18	880.7972879	-1.783648894	0.312827684	-5.70169773	1.19E-08	7.71E-07
MYBPH	52310.55	20032.34	36171.4476	1.384777199	0.150183015	9.220597941	2.95E-20	1.18E-17
MYC	1414.92	4802.04	3108.480381	-1.763135944	0.210457624	-8.377629232	5.40E-17	1.49E-14
MYL7	18.5	0	9.251693981	6.638227239	1.788402998	3.711818448	0.000205776	0.003214599
MYO5B	61.43	177.17	119.3024983	-1.528721387	0.502337146	-3.043217882	0.002340628	0.020929217
MYO7B	4.24	33.23	18.73839352	-2.97184805	1.018382678	-2.918203651	0.003520543	0.028326298
MYOCD	52.21	156.37	104.290378	-1.585539041	0.382229674	-4.148131734	3.35E-05	0.000734179
NAA11	26.03	0	13.01279339	7.131321736	1.815819604	3.92732941	8.59E-05	0.001597924
NACAD	6.09	72.45	39.27216734	-3.548382861	0.915367017	-3.876459165	0.000105988	0.001895238
NANOS1	42.24	93	67.6157191	-1.138689389	0.411989966	-2.763876508	0.005711915	0.040192594
NAP1L5	72.77	159.32	116.045126	-1.131097246	0.414042343	-2.731839544	0.006298181	0.043144381
NCMAP	420.02	181.2	300.6094382	1.213871536	0.353405427	3.434784651	0.000593025	0.007458643
NDEL1	756.96	1538.28	1147.619662	-1.022628528	0.202545481	-5.048883446	4.44E-07	1.80E-05
NECTIN1	467.29	1195.47	831.3788703	-1.354500747	0.288651316	-4.692515398	2.70E-06	8.60E-05
NEFL	118.77	44.27	81.52329696	1.425769793	0.51645306	2.760695797	0.005767837	0.04050283
NEFM	12.35	52.43	32.39027616	-2.078636515	0.778244984	-2.67092825	0.007564181	0.049567106
NEK3	332.72	44.14	188.4300781	2.915138061	0.58479514	4.984887632	6.20E-07	2.41E-05
NEK5	176.68	14.16	95.42200398	3.641059953	0.658869916	5.526219766	3.27E-08	1.91E-06
NEK8	301.42	139.6	220.5125437	1.109651312	0.389573695	2.848373302	0.004394335	0.033201442
NELL2	41.99	6.48	24.23620456	2.700569455	1.004733768	2.687845815	0.007191459	0.047641828
NFE2L3	360.85	156.92	258.8866759	1.20189822	0.340613918	3.528623331	0.000417727	0.00565129
NFIL3	292.05	1718.18	1005.116774	-2.556052318	0.324841187	-7.868621408	3.59E-15	7.54E-13
NFKBIE	248.52	501.73	375.126796	-1.012848875	0.245520051	-4.125320393	3.70E-05	0.000793806
NFKBIZ	216.84	485.55	351.1974588	-1.16227818	0.243158838	-4.779913374	1.75E-06	5.92E-05
NGFR	241.95	601.76	421.8546227	-1.312685742	0.257033356	-5.107063784	3.27E-07	1.39E-05
NHLH1	1.19	55.67	28.43022977	-5.467327771	1.082141244	-5.052323624	4.36E-07	1.78E-05
NLGN3	90.28	225.1	157.6930966	-1.316707636	0.32831646	-4.010483162	6.06E-05	0.001194972
NMUR1	13.17	0	6.586942906	6.149491524	1.950851109	3.152209564	0.001620399	0.015910689
NOCT	315.84	1771.78	1043.812088	-2.487193422	0.259367431	-9.589459285	8.85E-22	4.25E-19
NOX5	301.12	69.75	185.4317289	2.110996013	0.428483037	4.926673477	8.36E-07	3.16E-05
NOXRED1	62.08	319.48	190.7798057	-2.364555009	0.337713639	-7.001656833	2.53E-12	3.20E-10
NPHP3	258.43	114.75	186.5924446	1.169836575	0.334017191	3.502324451	0.000461218	0.006113093
NPPC	69.94	286.22	178.076364	-2.033707875	0.536956321	-3.787473571	0.000152187	0.002546633
NR4A2	480	1004.54	742.2729318	-1.065443435	0.315335631	-3.378760058	0.000728135	0.008763377
NR4A3	899.23	5941.32	3420.273943	-2.724091239	0.991315429	-2.747956058	0.005996805	0.041673419
NRIP2	208.19	70.74	139.4650682	1.559104909	0.336890475	4.627928144	3.69E-06	0.00011203
NRSN1	297.36	83.6	190.483991	1.828920424	0.474768384	3.852237185	0.000117044	0.00205485
NSL1	257.35	124.55	190.9460425	1.045040122	0.355980825	2.935664086	0.003328345	0.027129783
NT5C3A	1629.11	682.07	1155.593052	1.25575594	0.182748818	6.871485978	6.35E-12	7.48E-10
NTN5	114.79	36.62	75.70327605	1.646031407	0.471262194	3.492814464	0.000477958	0.006281596
NTSR2	4.75	40.81	22.78081703	-3.092324917	0.975991134	-3.168394476	0.001532834	0.015204042
NUDC	2134.26	6500.95	4317.607252	-1.606882962	0.227471012	-7.064121921	1.62E-12	2.13E-10
NUDT11	51.67	13.15	32.41165532	1.977262636	0.680900818	2.903892292	0.003685549	0.029363582
NUF2	346.3	160.86	253.5799485	1.106044804	0.253454978	4.363870894	1.28E-05	0.00032186
NWD1	22.59	87.52	55.05376174	-1.956122928	0.539237304	-3.62757345	0.000286097	0.004206059
NXNL1	0	26.87	13.43545075	-7.222932079	1.632180325	-4.425327255	9.63E-06	0.000253777
NXPE3	307.58	127.71	217.6471244	1.267396	0.286938644	4.416958218	1.00E-05	0.000261278
NXT2	438.44	1706.51	1072.475209	-1.960318309	0.351484567	-5.577252861	2.44E-08	1.49E-06
NYNRIN	1662.54	550.11	1106.327983	1.59575288	0.212767843	7.499972073	6.38E-14	1.04E-11
OLFM1	796.7	374.82	585.7567219	1.087625931	0.218549675	4.976561654	6.47E-07	2.51E-05
OSBPL6	522.39	250.27	386.3296852	1.061117819	0.314131945	3.377936678	0.000730319	0.008778368
OSGIN1	557.85	2013.14	1285.491257	-1.852781934	0.195470722	-9.478564954	2.58E-21	1.18E-18
OSM	4.55	60.53	32.53687113	-3.768429366	0.886961478	-4.24869564	2.15E-05	0.000500507
OSMR	683.36	2055.06	1369.209702	-1.588001785	0.212327328	-7.47902684	7.49E-14	1.21E-11
P2RY6	2.08	27.58	14.82888551	-3.693163592	1.367410856	-2.700844135	0.006916374	0.046261596
P4HA1	2775.8	7570.61	5173.205056	-1.447422804	0.168355569	-8.59741567	8.15E-18	2.35E-15
P4HA2	3548.42	9903.34	6725.880181	-1.480719844	0.14399992	-10.28278239	8.43E-25	5.09E-22
PABPN1L	18.82	117.86	68.34020045	-2.641837591	0.565027767	-4.675588963	2.93E-06	9.20E-05
PACSIN1	0	10.66	5.32771712	-5.888295894	2.079523531	-2.831560118	0.004632152	0.034576535
PADI2	185.21	409.5	297.3543047	-1.14240621	0.366963595	-3.113132268	0.00185113	0.017644702
PAFAH1B3	224.23	106.47	165.3463782	1.073444259	0.308887989	3.475189375	0.000510493	0.006611677
PAPD5	660.86	2366.94	1513.899035	-1.840263078	0.217705696	-8.452985457	2.84E-17	8.05E-15
PAPPA	223.85	627.37	425.6070286	-1.485227043	0.229507372	-6.471369664	9.71E-11	9.47E-09
PBK	418.61	199.5	309.0539232	1.069725134	0.315621168	3.389269295	0.000700792	0.008477901
PCDH18	469.69	1754.57	1112.129898	-1.901122126	0.614182296	-3.095371096	0.001965668	0.018423217
PCGF6	689.02	301.79	495.405855	1.191404087	0.295597905	4.030488938	5.57E-05	0.001114112
PCLO	4.31	30.97	17.63800009	-2.853497922	1.037721195	-2.74977319	0.005963653	0.041506047
PCSK2	13.62	0	6.810145324	6.195628272	1.880459706	3.294741308	0.000985123	0.010967627
PCSK9	316.05	140.92	228.4854744	1.165100162	0.374500039	3.111081553	0.001864035	0.017753387
PDE4B	1457.01	3795	2626.002161	-1.380982428	0.197470321	-6.993367025	2.68E-12	3.37E-10
PDK4	39118.7	79238.13	59178.4125	-1.018338846	0.255522748	-3.985315812	6.74E-05	0.001300219
PEG10	2766.95	9978.9	6372.925505	-1.850557684	0.170923374	-10.82682633	2.57E-27	1.78E-24
PGLYRP2	120.25	364.86	242.5575361	-1.60106778	0.511493324	-3.130183139	0.001746974	0.016809568
PHLDA1	361.93	812.11	587.0165006	-1.165408732	0.407152	-2.862343136	0.004205214	0.032254696
PHLDA2	59.09	169.85	114.4665925	-1.526017044	0.39414339	-3.871730653	0.000108065	0.001924303
PHYHD1	554.49	237.48	395.984995	1.222177873	0.243131614	5.026815929	4.99E-07	2.00E-05
PI16	4024.53	8456.78	6240.651324	-1.071258563	0.137562564	-7.787427985	6.84E-15	1.31E-12
PIF1	100.1	31.79	65.94293967	1.653660857	0.5100295	3.242284724	0.001185755	0.012502199
PIK3C2G	9.17	68.1	38.6360371	-2.884969351	0.88974992	-3.242449687	0.001185069	0.012502199
PIK3CD	140.26	56.62	98.4413081	1.308830476	0.389155705	3.363256558	0.000770287	0.009139505
PIK3IP1	683.46	271.34	477.3994632	1.33155287	0.271640713	4.901889912	9.49E-07	3.54E-05
PIK3R6	262.88	105.24	184.0591682	1.3191437	0.312225844	4.224966398	2.39E-05	0.000548398
PIM1	368.84	1178.21	773.5214213	-1.67616555	0.30110775	-5.566663599	2.60E-08	1.56E-06
PIWIL2	0	9.53	4.763849782	-5.725454895	2.114437961	-2.707790439	0.006773278	0.045548649
PKN3	538.34	181.15	359.7451905	1.572554443	0.231929848	6.780302127	1.20E-11	1.35E-09
PKNOX1	836.44	1734	1285.218428	-1.05104417	0.174288098	-6.030498823	1.63E-09	1.31E-07
PLAU	552.38	1925.2	1238.786656	-1.800703653	0.273242634	-6.590126969	4.39E-11	4.52E-09
PLAUR	149.99	379.42	264.7036504	-1.337275637	0.261911729	-5.105825696	3.29E-07	1.40E-05
PLB1	75.62	386.12	230.8717521	-2.351662733	0.271458538	-8.663064153	4.59E-18	1.34E-15
PLCXD2	273.38	660.78	467.0786979	-1.272422862	0.326757085	-3.894094176	9.86E-05	0.001790941
PLEKHB1	362.49	172.67	267.5813377	1.070874113	0.305145359	3.509390142	0.000449136	0.005996999
PLEKHG1	862.41	1870.05	1366.230033	-1.115770102	0.177830302	-6.274353069	3.51E-10	3.14E-08
PLEKHG6	53.96	166.12	110.0383763	-1.618662145	0.374176553	-4.325931524	1.52E-05	0.000375013
PLIN5	1361.08	3016.63	2188.852913	-1.148383275	0.196125342	-5.85535383	4.76E-09	3.39E-07
PLK3	233.43	479.31	356.3664492	-1.037647851	0.375396779	-2.76413627	0.00570737	0.040185638
PLK4	387.57	809.93	598.747835	-1.063042462	0.363377375	-2.925450335	0.003439581	0.02781839
PLLP	302.4	132.62	217.5090509	1.187954406	0.374652218	3.170819091	0.001520098	0.015124205
PLOD1	5495.79	11359.62	8427.706274	-1.047372647	0.146399286	-7.154219623	8.42E-13	1.22E-10
PLOD3	2081.51	4267.68	3174.595246	-1.035692017	0.148586957	-6.970275437	3.16E-12	3.95E-10
PLPPR1	1.45	23.27	12.35915412	-4.0718029	1.388784238	-2.931919005	0.003368746	0.027375632
PLXNB3	139.37	54.8	97.08772103	1.345358256	0.391190398	3.43913926	0.000583567	0.007369403
PMP2	572.93	207.74	390.3318636	1.463571576	0.274419396	5.333338676	9.64E-08	4.84E-06
PNCK	586.61	283.56	435.0854864	1.049668736	0.354333	2.96237928	0.003052715	0.025437026
PNMA8B	9.43	113.49	61.4567699	-3.578248808	0.780267602	-4.585925135	4.52E-06	0.000133178
PNPLA3	35.56	165.64	100.601073	-2.213033746	0.50230486	-4.405758177	1.05E-05	0.000273624
PON3	507.53	129.2	318.3648027	1.972052993	0.348232887	5.663029157	1.49E-08	9.44E-07
PPARA	417.12	859.66	638.391168	-1.043038613	0.25136918	-4.149429181	3.33E-05	0.000731823
PPARGC1A	1381.64	2772.55	2077.094129	-1.004714615	0.183145893	-5.48587031	4.11E-08	2.31E-06
PPP1R10	1491.19	4741.6	3116.392536	-1.668747365	0.268508973	-6.214866282	5.14E-10	4.47E-08
PPP1R15A	1068.24	5342.9	3205.569782	-2.322357562	0.751312646	-3.09106678	0.001994388	0.018615943
PPP1R27	5137.32	10497.05	7817.187174	-1.030845152	0.198202517	-5.200969031	1.98E-07	9.03E-06
PPP1R3B	7581.71	16434.88	12008.29772	-1.116227168	0.206199759	-5.413329168	6.19E-08	3.24E-06
PPP1R3C	3837.61	9579.02	6708.315256	-1.31982615	0.17984348	-7.338748935	2.16E-13	3.23E-11
PRDM16	125.58	25.63	75.60216745	2.2931156	0.494582898	4.636463591	3.54E-06	0.000107678
PRND	376.36	78.61	227.4866375	2.260563198	0.370274227	6.105105449	1.03E-09	8.55E-08
PRNP	3120.67	6420.21	4770.439889	-1.040601453	0.223049038	-4.665348303	3.08E-06	9.53E-05
PROSER2	582.96	1708.56	1145.760717	-1.551439726	0.204895948	-7.571841926	3.68E-14	6.32E-12
PRR29	135.6	445.58	290.5894525	-1.714798403	0.29945093	-5.726475456	1.03E-08	6.78E-07
PRR35	0	19.91	9.954375205	-6.788359851	1.802714383	-3.76563249	0.000166128	0.002717732
PRR5L	245.84	514.56	380.2031758	-1.067297278	0.257020377	-4.152578441	3.29E-05	0.00072383
PRSS55	0	12.11	6.054303293	-6.072086443	1.991636939	-3.048791838	0.002297636	0.02061374
PRSS57	0.89	47.58	24.23635681	-5.666839715	1.388968217	-4.079891566	4.51E-05	0.000939658
PRSS8	165.8	614.6	390.1991037	-1.889056919	0.360342555	-5.242391973	1.59E-07	7.42E-06
PSMB10	646.84	312.33	479.5849505	1.050431458	0.19606035	5.357694496	8.43E-08	4.26E-06
PTAFR	126.52	51.45	88.98326241	1.299046907	0.466871261	2.78245207	0.005394983	0.038714384
PTGER3	36.56	94.07	65.31928229	-1.365151542	0.498491487	-2.738565404	0.006170788	0.042473816
PTGES3	3134.94	8888.98	6011.955401	-1.503477733	0.167861651	-8.956648054	3.35E-19	1.20E-16
PTGIS	2376.29	4802.67	3589.481362	-1.015009296	0.208705389	-4.863359311	1.15E-06	4.21E-05
PTPRR	151.84	60.8	106.3200638	1.318180471	0.466007106	2.828670321	0.004674182	0.03476841
PTPRU	218.94	439.59	329.2647777	-1.006726405	0.339570654	-2.964703793	0.003029745	0.025268127
PTTG1	185.17	59.13	122.1522157	1.646491242	0.351305132	4.686783916	2.78E-06	8.80E-05
PTX3	298.33	1376.88	837.6053825	-2.207022766	0.252582263	-8.737837482	2.38E-18	7.41E-16
PXDC1	1419.15	4097.98	2758.564386	-1.530423755	0.165468441	-9.249037107	2.27E-20	9.22E-18
PXYLP1	484.5	228.89	356.6941822	1.082262757	0.2720398	3.978325073	6.94E-05	0.001332171
PYY	7.12	67.6	37.359722	-3.228754699	0.811821907	-3.977171187	6.97E-05	0.001332447
QRICH2	19.5	91.6	55.55345282	-2.230791176	0.50192577	-4.444464317	8.81E-06	0.000236585
RAB27A	178.47	87.2	132.8349249	1.034539443	0.359129729	2.880684497	0.003968126	0.031021165
RAB3B	0	19.22	9.608468082	-6.738270156	1.688214375	-3.991359305	6.57E-05	0.001272768
RAB3C	155.97	5.2	80.58227167	4.929101055	0.652735042	7.5514577	4.30E-14	7.26E-12
RAB9B	258.24	79.91	169.0735031	1.691338842	0.364766305	4.636773791	3.54E-06	0.000107678
RBM23	1040.35	2166.32	1603.334437	-1.05795413	0.206718806	-5.11784172	3.09E-07	1.32E-05
RBM47	62	147.08	104.5363021	-1.242084993	0.421757999	-2.945018225	0.003229356	0.02655422
RCAN1	1442.02	8724.25	5083.136198	-2.596988055	0.510909253	-5.083071094	3.71E-07	1.55E-05
RDH10	301.85	1042.6	672.2239909	-1.788691858	0.262293259	-6.819435091	9.14E-12	1.05E-09
RELB	179.62	390.23	284.9270665	-1.119478648	0.253444669	-4.417053449	1.00E-05	0.000261278
REM1	448.91	186.65	317.7817186	1.266172276	0.227960009	5.554361405	2.79E-08	1.66E-06
REM2	15.06	83.57	49.31905006	-2.473707353	0.582195755	-4.248927158	2.15E-05	0.000500507
RFK	203.55	427.86	315.7052026	-1.073139637	0.279116855	-3.844768307	0.000120666	0.002108564
RGS16	179.66	510.64	345.1456507	-1.506005248	0.36963861	-4.074263909	4.62E-05	0.000956685
RGS2	372.04	2981.15	1676.599725	-3.002318111	0.622414028	-4.823667164	1.41E-06	4.97E-05
RGS7	339.31	139.84	239.578295	1.277351818	0.272945153	4.679884596	2.87E-06	9.06E-05
RGS7BP	66.83	150.53	108.6825125	-1.173692248	0.417191028	-2.813320924	0.004903269	0.036153248
RHAG	9	39.38	24.18813696	-2.124659942	0.789204852	-2.692152661	0.007099244	0.047231551
RHBDL3	432.38	202.43	317.4032468	1.09566492	0.302878294	3.617508887	0.000297452	0.004335294
RHOD	83.32	237.08	160.2023937	-1.510301943	0.330528094	-4.569360272	4.89E-06	0.000142032
RHOF	1718.4	798.04	1258.217528	1.106078596	0.155786815	7.099949994	1.25E-12	1.70E-10
RIN3	902.33	1991.43	1446.881729	-1.141905448	0.208323795	-5.481397115	4.22E-08	2.36E-06
RIPOR2	2142.77	1021.75	1582.259041	1.068876034	0.242542887	4.406956832	1.05E-05	0.000272493
RIPPLY1	190.08	532.04	361.0587739	-1.483214785	0.22983825	-6.453298282	1.09E-10	1.05E-08
RN18S	28293.63	78792.52	53543.07528	-1.477605593	0.237796588	-6.213737569	5.17E-10	4.48E-08
RN5-8S	42.77	550.05	296.4115944	-3.685988678	1.048100909	-3.516826144	0.00043674	0.005846627
RND3	586.26	1430.51	1008.38379	-1.286443226	0.300286095	-4.284058593	1.84E-05	0.000439191
RNF180	85.83	232.04	158.9328304	-1.432659214	0.323409	-4.429868104	9.43E-06	0.000249951
RPH3A	0	12.24	6.119483131	-6.088659542	1.967358421	-3.094840003	0.001969191	0.018445149
RPP30	951.09	2049.67	1500.377521	-1.10756734	0.303126992	-3.653806389	0.000258381	0.003880901
RPRM	100.93	559.64	330.2849842	-2.471571893	0.314781189	-7.851714086	4.10E-15	8.35E-13
RPRML	25.98	0.98	13.48038997	4.700961886	1.363099521	3.448729762	0.00056323	0.007165772
RRAD	1435.3	5981.22	3708.261724	-2.059092484	0.676336659	-3.044478599	0.00233084	0.020861632
RSPH6A	0.3	25.32	12.80779318	-6.17269537	1.654021981	-3.731930676	0.000190018	0.003036877
RTN4RL1	685.78	328.28	507.0272569	1.061815824	0.299764259	3.542169532	0.00039685	0.005445054
RTN4RL2	215.55	577.36	396.451949	-1.420210472	0.208551866	-6.809866999	9.77E-12	1.11E-09
RUNX1	310.92	898.34	604.6300496	-1.52937217	0.213592592	-7.160230398	8.05E-13	1.18E-10
S100A14	98.36	39.79	69.07247902	1.304969419	0.481480366	2.710327379	0.006721683	0.045263622
S100B	921.98	404.49	663.2350537	1.188591566	0.218550519	5.438520898	5.37E-08	2.88E-06
S1PR5	118.69	42.26	80.47229558	1.48992353	0.399176349	3.732494512	0.000189593	0.003032675
SACS	3967.83	9426.19	6697.008566	-1.248114466	0.202454892	-6.164901493	7.05E-10	5.95E-08
SAL1	131.75	20.1	75.92369904	2.709391287	0.706820314	3.833210838	0.000126481	0.002187708
SALL2	532.43	232.52	382.4750414	1.195340539	0.208346505	5.737271861	9.62E-09	6.39E-07
SALL3	0	18.06	9.029808122	-6.647941532	1.737529032	-3.826089469	0.000130195	0.002241582
SAMSN1	30.68	122.97	76.82290099	-2.004816583	0.608721672	-3.293486457	0.000989531	0.010988041
SAPCD2	487.68	165.57	326.6233567	1.557843188	0.220554839	7.063291795	1.63E-12	2.13E-10
SARM1	306.39	137	221.6989663	1.160865585	0.344169229	3.372949949	0.000743675	0.00888673
SCD	6181.59	26626.03	16403.81142	-2.106876036	0.274537022	-7.674287508	1.66E-14	2.96E-12
SCIN	202.88	55.31	129.0969797	1.873359758	0.562785923	3.328725331	0.000872444	0.010010907
SCLT1	302.56	111.94	207.2520965	1.434657675	0.301800307	4.75366539	2.00E-06	6.68E-05
SDF2L1	48.16	224.71	136.4336779	-2.225901781	0.559646209	-3.977337373	6.97E-05	0.001332447
SEC14L5	156.26	465.65	310.9571762	-1.575921433	0.222224097	-7.091586631	1.33E-12	1.79E-10
SELE	0	13.56	6.780889466	-6.235097173	1.934649276	-3.222856593	0.001269191	0.013159504
SELENOI	133.73	322.11	227.9181118	-1.267669363	0.269907561	-4.696679694	2.64E-06	8.47E-05
SELP	144.98	46.75	95.86410922	1.634202493	0.52776977	3.09643065	0.001958657	0.018420231
SEMA6D	970.18	418.92	694.5486192	1.211599555	0.248485406	4.875938482	1.08E-06	3.99E-05
SERP1	1465.73	3020.75	2243.243757	-1.043503109	0.131383505	-7.942420969	1.98E-15	4.37E-13
SERPINE1	1158.69	11555.75	6357.216391	-3.31812883	0.551392799	-6.01772246	1.77E-09	1.41E-07
SERPINH1	22711.05	82689.3	52700.17353	-1.864280027	0.209098972	-8.91577806	4.84E-19	1.65E-16
SERTAD1	1133.51	2484.83	1809.166989	-1.132904431	0.230985756	-4.904650611	9.36E-07	3.50E-05
SESN2	136.38	546.29	341.3384089	-2.001083918	0.241025988	-8.302357498	1.02E-16	2.65E-14
SFXN2	146	50.39	98.19441338	1.536360653	0.392799602	3.911309085	9.18E-05	0.001689267
SFXN3	627.83	269.68	448.7546257	1.218850024	0.252051871	4.835711069	1.33E-06	4.72E-05
SGMS2	346.95	809.47	578.2093745	-1.221705418	0.319802958	-3.820181736	0.000133353	0.002289641
SH3BP4	665.32	1551.38	1108.347446	-1.221607221	0.223458273	-5.466824773	4.58E-08	2.51E-06
SH3TC2	229.04	89.66	159.3520413	1.350895893	0.349741682	3.862553314	0.000112208	0.001988612
SHROOM2	135.73	496.78	316.2535621	-1.869725619	0.274198306	-6.818881012	9.18E-12	1.05E-09
SIK1	1211.12	6843.08	4027.099591	-2.498492187	0.575596849	-4.340698168	1.42E-05	0.000354887
SLA	90.86	479.36	285.1149283	-2.398364533	0.353138465	-6.791569795	1.11E-11	1.26E-09
SLA-2	7110.05	15990.53	11550.29124	-1.169211101	0.248786331	-4.699659726	2.61E-06	8.37E-05
SLA-5	85.46	20.29	52.87671733	2.072778793	0.618739653	3.350001542	0.000808111	0.009458286
SLA-DRB1	578.6	1166.03	872.3148931	-1.01112618	0.172521496	-5.860870688	4.60E-09	3.31E-07
SLA-DRB4	101.53	6.07	53.79887302	4.066184547	0.72118738	5.638180397	1.72E-08	1.08E-06
SLC10A1	28.34	157.08	92.71046304	-2.472113821	0.677706746	-3.647763335	0.000264533	0.003947957
SLC12A1	11.24	0	5.619979532	5.917354124	2.175669158	2.719785819	0.006532421	0.044375414
SLC14A1	0	16.66	8.328467764	-6.532817266	1.797572945	-3.634243209	0.000278798	0.004118153
SLC16A11	50.64	212.54	131.5893509	-2.066702103	0.449972104	-4.592956061	4.37E-06	0.000129533
SLC16A13	159.69	41.18	100.4360947	1.953894628	0.416441593	4.691881552	2.71E-06	8.62E-05
SLC16A9	76.09	152.99	114.5407293	-1.007974775	0.331942201	-3.036597245	0.002392649	0.021252221
SLC17A8	3.5	27.65	15.57586341	-3.010766529	1.113302801	-2.70435548	0.006843703	0.045890328
SLC19A2	170.2	1238.91	704.5558279	-2.863682454	0.719371257	-3.980813003	6.87E-05	0.001321013
SLC1A4	638	1696.67	1167.334267	-1.410381694	0.275722271	-5.115225875	3.13E-07	1.34E-05
SLC20A1	758.21	1590.89	1174.547141	-1.068861401	0.160556104	-6.657245499	2.79E-11	2.97E-09
SLC22A14	2.7	26.13	14.4137707	-3.294495959	1.131050276	-2.912775878	0.003582316	0.028712225
SLC22A16	495.57	85.02	290.298368	2.543385043	0.285635327	8.904308416	5.37E-19	1.80E-16
SLC22A20	0	11.48	5.73754448	-5.994328466	1.980597353	-3.026525536	0.002473819	0.021807596
SLC25A45	165.79	40.33	103.0620272	2.041319228	0.38683662	5.276954458	1.31E-07	6.37E-06
SLC25A47	21.05	125.18	73.11341642	-2.571555832	0.622923174	-4.128207041	3.66E-05	0.000789188
SLC28A1	0.97	28.18	14.57432394	-4.853973128	1.404177441	-3.456808937	0.000546612	0.006978068
SLC2A12	631.5	281.81	456.6542793	1.164891617	0.232184426	5.017096272	5.25E-07	2.08E-05
SLC2A3	614.27	4287.67	2450.967234	-2.802590491	0.230844049	-12.14062266	6.43E-34	1.09E-30
SLC36A2	62.4	152.27	107.3385235	-1.289869375	0.416486778	-3.097023587	0.001954743	0.018401921
SLC38A1	284.96	699.45	492.205258	-1.294094662	0.2429472	-5.326649832	1.00E-07	4.99E-06
SLC38A2	6575.28	14219.16	10397.21844	-1.112794578	0.119500239	-9.312069932	1.25E-20	5.33E-18
SLC38A3	1317.27	603.66	960.464942	1.125112714	0.235308476	4.781437258	1.74E-06	5.89E-05
SLC39A11	215.34	103.83	159.5829201	1.051798471	0.36507339	2.881060354	0.003963397	0.031021165
SLC39A14	436.31	1257.09	846.6997344	-1.52568409	0.195122824	-7.819095967	5.32E-15	1.04E-12
SLC3A2	2355.13	5513.92	3934.526772	-1.227467714	0.227898349	-5.386031614	7.20E-08	3.72E-06
SLC40A1	2747.18	1099.34	1923.256965	1.321075727	0.179063086	7.377711149	1.61E-13	2.49E-11
SLC4A1	89.52	292.89	191.2039403	-1.71309585	0.458356858	-3.737471843	0.00018588	0.002983484
SLC5A3	635.27	5807.26	3221.265491	-3.192282425	0.54557017	-5.851277437	4.88E-09	3.43E-07
SLC6A12	20.36	101.77	61.06402648	-2.311548272	0.594426812	-3.888701223	0.000100782	0.001822354
SLC6A20	153.07	61.76	107.4110049	1.30869891	0.38066843	3.437897151	0.00058625	0.007393312
SLC6A9	110.55	249.14	179.84769	-1.170371695	0.358692403	-3.262883979	0.001102847	0.011825224
SLC7A1	575.12	1928.7	1251.907442	-1.74522851	0.269847635	-6.467458991	9.97E-11	9.61E-09
SLC7A11	71.91	372.65	222.2776971	-2.368842069	0.479953978	-4.935560867	7.99E-07	3.03E-05
SLCO1A2	7.35	63.07	35.20718953	-3.108206291	0.958888185	-3.241468964	0.001189154	0.012530976
SLCO4A1	71.95	176.3	124.1234677	-1.292050397	0.41355771	-3.124232398	0.001782696	0.017126876
SLFN11	439.74	1124.08	781.9144402	-1.353416755	0.28365982	-4.771267066	1.83E-06	6.17E-05
SLITRK5	364.16	94.08	229.1217205	1.951289281	0.259436538	7.521258568	5.43E-14	9.07E-12
SMAD7	350.75	811.56	581.1550668	-1.211453349	0.328160848	-3.691644984	0.000222808	0.00343764
SNPH	168.77	360.82	264.7960504	-1.09561397	0.383739543	-2.855097917	0.004302356	0.032784445
SNX15	180.68	59.89	120.2817123	1.592580239	0.33546052	4.747444619	2.06E-06	6.87E-05
SNX18	1158.56	2383.64	1771.103311	-1.040616598	0.251343517	-4.140216588	3.47E-05	0.000758609
SOCS3	309.82	1896.91	1103.362746	-2.61386478	0.366903532	-7.124119964	1.05E-12	1.46E-10
SOWAHB	61.7	18.56	40.13146953	1.733368303	0.565278912	3.066394778	0.00216657	0.019710326
SOX12	603.8	230.93	417.3639003	1.385933822	0.231103371	5.997029875	2.01E-09	1.57E-07
SPACA9	164.47	65.94	115.2065115	1.316643014	0.343224129	3.83610272	0.000125002	0.002169778
SPATA32	2.02	73.95	37.98631705	-5.214299017	1.13643923	-4.588277913	4.47E-06	0.000132134
SPECC1	447.95	1208.13	828.0411695	-1.429878881	0.29689625	-4.8160894	1.46E-06	5.12E-05
SPHKAP	81.49	10.96	46.22108941	2.894003768	0.894260615	3.236197277	0.001211336	0.012728894
SPICE1	177.6	86.38	131.9900783	1.040817245	0.357312143	2.912907569	0.003580806	0.028712225
SPRY3	153.67	17.96	85.81356942	3.100986713	0.5282178	5.870659249	4.34E-09	3.14E-07
SPRY4	809.85	2202.77	1506.310585	-1.443456422	0.304285549	-4.743756084	2.10E-06	6.97E-05
SPSB1	651.69	1416.04	1033.861863	-1.120094494	0.19134623	-5.853757839	4.81E-09	3.41E-07
SPTBN5	176.42	72.71	124.5642684	1.278362503	0.472296467	2.706695035	0.006795665	0.045666382
SQOR	328.28	1910.24	1119.261768	-2.540990617	0.204639365	-12.41691997	2.12E-35	3.96E-32
SRXN1	176.11	386.46	281.2843991	-1.132580079	0.248171008	-4.563708264	5.03E-06	0.000145151
SSBP2	896.35	432.19	664.2705082	1.051949787	0.218937451	4.80479599	1.55E-06	5.37E-05
SSTR3	15.76	0	7.881836449	6.408495172	1.78633082	3.587518673	0.00033384	0.004718892
ST6GALNAC4	2608.67	5530.51	4069.589581	-1.084201248	0.134017324	-8.090008198	5.97E-16	1.45E-13
ST8SIA2	201.92	461.56	331.7395028	-1.192411027	0.433479611	-2.750789191	0.005945189	0.041439185
ST8SIA6	27.43	1.97	14.69722502	3.787861948	1.289166054	2.938226566	0.003300957	0.02698882
STAT5A	3069.45	1109.9	2089.677455	1.467702484	0.206401073	7.110924677	1.15E-12	1.60E-10
STC1	136.36	454.99	295.6753372	-1.739062953	0.429569472	-4.048385805	5.16E-05	0.001046824
STC2	71.21	227.69	149.4504871	-1.673711126	0.435403659	-3.844044698	0.000121023	0.002110852
STIP1	7065.27	31457.44	19261.35617	-2.154565716	0.204170139	-10.55279546	4.93E-26	3.18E-23
STMN2	68.59	14.67	41.62659339	2.225409441	0.721178014	3.085797678	0.002030069	0.018817604
STOML1	178.41	72.69	125.548348	1.296364699	0.331147499	3.914765181	9.05E-05	0.001666892
STX11	122.23	286.51	204.371386	-1.227099499	0.383057145	-3.203437178	0.001357977	0.013876928
STYK1	0.3	12.02	6.160115106	-5.098487738	1.87262144	-2.722647317	0.006476115	0.044056887
SULT1A3	888.81	410.16	649.4849077	1.116515194	0.295703928	3.7757875	0.000159503	0.002644019
SUSD1	163.14	352.81	257.971751	-1.114187359	0.351882248	-3.166364217	0.001543574	0.015281232
SUSD6	1708.06	3449.66	2578.859736	-1.014065144	0.167857905	-6.041211715	1.53E-09	1.23E-07
SWSAP1	191.93	37.74	114.8387587	2.347004669	0.542527251	4.326058579	1.52E-05	0.000375013
SYCE1	93.73	27.13	60.42701435	1.788038951	0.558057568	3.204040324	0.001355135	0.013858662
SYNDIG1	0	15.97	7.98497543	-6.472100201	1.850619782	-3.497260898	0.000470062	0.006199583
SYNJ2	468.4	1505.72	987.0579586	-1.684085326	0.182701507	-9.217687091	3.04E-20	1.18E-17
SYP	116.97	15.39	66.18372337	2.929057808	0.788956428	3.712572334	0.000205163	0.003213082
SYT1	0	22.96	11.47950619	-6.995844369	1.651582478	-4.235843175	2.28E-05	0.000527392
T	0	18.16	9.08096479	-6.657984217	1.866286166	-3.567504459	0.000360397	0.005025957
TACR1	0	17.99	8.997371159	-6.64331615	2.150587651	-3.089070165	0.00200784	0.01870447
TARS2	165.6	365.86	265.7320658	-1.143572977	0.249517277	-4.583141464	4.58E-06	0.000134572
TAS1R2	0.97	19.06	10.01372157	-4.289650926	1.540520027	-2.784547329	0.00536025	0.038494656
TAS2R40	12.81	0	6.405204323	6.106161188	1.927228641	3.168363659	0.001532996	0.015204042
TAS2R42	15.56	0	7.778101055	6.385384436	1.925306731	3.316554361	0.000911349	0.010355731
TBC1D30	74.73	154.88	114.8059728	-1.053718982	0.385471243	-2.733586488	0.006264867	0.04303937
TBL1X	1049.83	474.56	762.1948698	1.145658512	0.194688046	5.884585815	3.99E-09	2.89E-07
TDP1	147.94	71.49	109.7173285	1.049118641	0.38128614	2.751525773	0.005931835	0.041376927
TESC	255.77	125.11	190.438357	1.031797937	0.338304171	3.049911957	0.002289085	0.020546867
TF	133.23	48.27	90.75365957	1.463117618	0.403844213	3.622975324	0.000291234	0.004264818
TFRC	1001.98	2492.88	1747.430068	-1.314319169	0.254487492	-5.164572766	2.41E-07	1.07E-05
TGM3	35.57	161.18	98.37493	-2.182465365	0.776284508	-2.811424604	0.004932265	0.036270074
THRSP	898.23	2198.99	1548.608052	-1.292246359	0.276855355	-4.667586644	3.05E-06	9.47E-05
TIMP4	1864.2	629.93	1247.063534	1.564936318	0.201891892	7.751357932	9.09E-15	1.67E-12
TIPARP	783.2	2256.92	1520.060121	-1.526691187	0.18949944	-8.056441686	7.85E-16	1.88E-13
TLL2	72.18	16.04	44.10758647	2.171379361	0.72815443	2.98203138	0.002863426	0.024182774
TLR6	108.97	45.49	77.23020856	1.260678699	0.464149131	2.716106987	0.006605457	0.044676952
TLR8	151.23	72.55	111.8894368	1.057909647	0.388297661	2.724481119	0.006440261	0.043876771
TLR9	36	149.19	92.59536768	-2.049862069	0.578055565	-3.546133266	0.000390928	0.00537325
TMEM143	2592.88	1286.23	1939.556369	1.011516642	0.137635744	7.349229304	1.99E-13	3.03E-11
TMEM178A	178.49	58.11	118.3007214	1.617257801	0.36793321	4.395520052	1.11E-05	0.00028487
TMEM185B	355.24	778.97	567.1056845	-1.130918531	0.275629439	-4.103039696	4.08E-05	0.000864233
TMEM218	369.12	148.05	258.5872572	1.317807557	0.282048356	4.672275267	2.98E-06	9.32E-05
TMEM220	47.42	13.69	30.55528133	1.787726864	0.659295962	2.711569565	0.006696549	0.045129964
TMEM229B	45.78	99.25	72.51488349	-1.115406364	0.410363643	-2.71809256	0.006565947	0.044522353
TMEM234	102.66	31.25	66.955959	1.713750973	0.490929446	3.490829458	0.000481524	0.006319574
TMEM250	1009.81	2091.64	1550.721953	-1.050755092	0.132719895	-7.917088052	2.43E-15	5.29E-13
TMEM33	1668.43	5624.26	3646.342259	-1.752955183	0.166449794	-10.53143501	6.19E-26	3.86E-23
TMEM69	231.22	112.17	171.6956214	1.042208658	0.343385537	3.035097711	0.002404578	0.021340748
TMIGD3	15.54	66.76	41.15012042	-2.102443824	0.62599638	-3.358555882	0.000783509	0.009245502
TMPRSS7	15.71	89.66	52.68705394	-2.50777785	0.544594148	-4.604856402	4.13E-06	0.00012439
TMSB15A	356.76	158.42	257.588207	1.171602709	0.306495429	3.82257808	0.000132064	0.002269579
TMSB15B	0.59	38.06	19.32547498	-5.905775171	1.368988979	-4.313968382	1.60E-05	0.000391769
TNFAIP3	355.43	993.3	674.3623883	-1.484001426	0.247060432	-6.006633345	1.89E-09	1.50E-07
TNFRSF11B	518.72	217.36	368.0426087	1.255837462	0.415372155	3.0234031	0.002499491	0.021992462
TNFRSF12A	1285.52	2687.62	1986.571493	-1.063449007	0.321847395	-3.30420262	0.00095247	0.010686732
TNFSF10	566.66	257.41	412.0343947	1.13793296	0.395356616	2.878244384	0.003998952	0.031222524
TNS4	0	28.39	14.19555127	-7.300219707	1.727297018	-4.226383551	2.37E-05	0.000546484
TOGARAM2	16.17	114.81	65.49046983	-2.818261024	0.534418104	-5.273513384	1.34E-07	6.46E-06
TOX	76.47	25.84	51.15573031	1.569386215	0.522885054	3.001398114	0.00268743	0.023057091
TP53INP2	4073.25	9663.4	6868.32758	-1.246424665	0.123804872	-10.06765439	7.68E-24	4.23E-21
TPPP	613.12	1635.89	1124.502225	-1.415746534	0.258745308	-5.471583412	4.46E-08	2.46E-06
TRA2B	2361.05	4723.22	3542.134429	-1.000314474	0.271161524	-3.688998565	0.000225138	0.003470589
TRABD2A	13.01	0	6.505275407	6.129234189	1.902571363	3.221552845	0.001274979	0.013212204
TRAF2	1193.57	2986.71	2090.136606	-1.323372732	0.185263208	-7.143203143	9.12E-13	1.28E-10
TRAF3	495.4	2061.67	1278.538561	-2.05709586	0.303573051	-6.776279557	1.23E-11	1.37E-09
TREML2	0	9.78	4.888996164	-5.763490294	2.059908556	-2.797935023	0.005143046	0.037451087
TRERF1	531.78	260.88	396.3343686	1.028255234	0.235329518	4.36942736	1.25E-05	0.000314828
TRIB1	2464.74	5107.63	3786.183868	-1.050993726	0.20351324	-5.164252334	2.41E-07	1.07E-05
TRIB3	45.7	609.02	327.3587006	-3.744943638	0.345540882	-10.8379177	2.28E-27	1.64E-24
TRIM16	262.26	1903.81	1083.034508	-2.859613761	0.251823354	-11.35563367	6.95E-30	6.20E-27
TRO	317.24	91.05	204.1429786	1.802048432	0.517481478	3.482343831	0.000497045	0.006464349
TROAP	208.89	57.17	133.0323774	1.866065685	0.393409061	4.743321572	2.10E-06	6.98E-05
TRPC5	0	10.13	5.063760312	-5.814068107	2.032288848	-2.860847321	0.004225105	0.0323018
TRPC6	142.62	330.4	236.5108735	-1.212014968	0.275235997	-4.403548157	1.06E-05	0.000275283
TSC22D2	964.03	2377.08	1670.556563	-1.301737736	0.247822017	-5.252712209	1.50E-07	7.05E-06
TSPYL2	502.64	1375.2	938.9202473	-1.451735815	0.310813938	-4.670755198	3.00E-06	9.36E-05
TTC16	102.45	42.08	72.26827877	1.28047119	0.446999881	2.864589554	0.004175501	0.032118576
TTC21B	485.97	241.05	363.5135067	1.011111152	0.267526691	3.779477665	0.000157158	0.002612084
TTC26	191.72	81.43	136.5753449	1.235530597	0.340329568	3.630394515	0.000282988	0.004166898
TTC29	11.7	0	5.850009114	5.977904023	1.985144354	3.01131956	0.002601149	0.022558161
TUBB4A	36.66	97.89	67.27798001	-1.422217643	0.485182193	-2.931306347	0.003375397	0.027417779
TULP2	1.19	163.61	82.39772423	-7.067125632	1.767548614	-3.998263796	6.38E-05	0.001241353
TUSC5	113.38	275.75	194.5639205	-1.28559669	0.363134458	-3.540277331	0.000399707	0.005472211
TXNDC2	2.96	33.77	18.36714069	-3.475590479	1.265628374	-2.746138242	0.006030135	0.041797768
UBB	21301.66	59682.4	40492.03081	-1.486343006	0.276776697	-5.370188394	7.87E-08	4.02E-06
UBC	7581.62	20610.6	14096.113	-1.442805621	0.437512472	-3.297747414	0.000974638	0.010889758
UCHL1	82.91	268.43	175.6730149	-1.691773031	0.464968193	-3.638470447	0.000274262	0.004067207
UGT8	287.7	122.79	205.2405811	1.229453416	0.361702747	3.399071268	0.000676151	0.008241504
UMODL1	2.89	53.26	28.07410841	-4.253946146	1.10113085	-3.86325217	0.000111887	0.001984808
URB2	323.17	829.85	576.5115999	-1.360069355	0.179473461	-7.578108471	3.51E-14	6.08E-12
VANGL2	288.51	137.56	213.0390887	1.068181935	0.328904658	3.247694765	0.00116344	0.012329434
VAT1L	424.07	48.36	236.2154984	3.13001347	0.407954752	7.672452533	1.69E-14	2.98E-12
VCAM1	1906.34	704.42	1305.382077	1.435704639	0.267083742	5.375484958	7.64E-08	3.92E-06
VEGFD	566.16	272.01	419.0825676	1.057333746	0.251261118	4.208107302	2.58E-05	0.000584886
VPREB3	23.95	245	134.4777535	-3.353118987	0.562384661	-5.962322982	2.49E-09	1.89E-07
VPS37D	100.51	35.41	67.95791125	1.501779603	0.502089016	2.99106245	0.002780086	0.023658491
VWA3A	0	9.09	4.54391171	-5.6580069	2.105811361	-2.686853631	0.007212855	0.047766662
VWA5A	237.31	95.85	166.5813491	1.307668631	0.324007126	4.035925532	5.44E-05	0.001090955
VWCE	130.46	48.26	89.36180155	1.43241308	0.478881342	2.991164937	0.002779153	0.023658491
WDR17	109.61	37.56	73.58323811	1.544600563	0.479739064	3.219668103	0.001283391	0.013292009
WDR19	526.53	228.44	377.4826793	1.204022093	0.241481941	4.98597157	6.17E-07	2.40E-05
WDR31	188.35	66.39	127.3704835	1.506690066	0.483942179	3.113367943	0.001849653	0.017644702
WDR6	1180.41	519.95	850.1815685	1.182760968	0.186485461	6.342376284	2.26E-10	2.09E-08
WDR61	1390.07	5783.99	3587.032461	-2.056882087	0.610049144	-3.371666215	0.000747149	0.008917666
WFS1	1309.32	2677.61	1993.465225	-1.032082434	0.172638959	-5.978270729	2.26E-09	1.74E-07
WNT10B	24.49	105.98	65.23398406	-2.110126343	0.623710272	-3.383183568	0.000716507	0.008645669
WNT5A	442.14	192.39	317.2673424	1.200159066	0.367059659	3.26965668	0.001076781	0.011641799
WWOX	297.19	131.91	214.5529907	1.172541405	0.281913573	4.159222953	3.19E-05	0.000708092
XG	1212.41	192.5	702.4545605	2.654824334	0.207828018	12.77414066	2.29E-37	6.11E-34
XYLT2	871.72	374.03	622.8735815	1.219942007	0.237920421	5.127521227	2.94E-07	1.28E-05
ZBED3	129.45	57.63	93.54085496	1.167966106	0.409510138	2.852105472	0.004343069	0.032973847
ZBED9	41.32	3.93	22.62988274	3.384700015	1.2038831	2.811485612	0.00493133	0.036270074
ZBTB11	872.22	2329.97	1601.097622	-1.41735878	0.269475978	-5.25968508	1.44E-07	6.84E-06
ZBTB21	262.75	1527.93	895.3393575	-2.539153778	0.316782346	-8.015452277	1.10E-15	2.57E-13
ZC3H12A	137.08	338.61	237.8438246	-1.305686787	0.259286267	-5.035695879	4.76E-07	1.91E-05
ZC3H6	1286.97	617.22	952.094211	1.060219089	0.161806868	6.552373828	5.66E-11	5.76E-09
ZDHHC13	87.4	27.99	57.69548704	1.643534999	0.471476	3.485935659	0.000490419	0.006409351
ZDHHC19	4.36	55.36	29.86139086	-3.676142834	1.070608931	-3.433693414	0.000595417	0.007482523
ZFAND2A	203.95	6518.87	3361.407499	-4.998123696	0.720990149	-6.932305115	4.14E-12	5.10E-10
ZFP36L2	3179.23	6737.89	4958.561016	-1.083691701	0.235685627	-4.598038978	4.26E-06	0.000127503
ZFP37	151.1	25.13	88.11563381	2.584152944	0.541648333	4.770905377	1.83E-06	6.17E-05
ZMAT1	11.32	0	5.660327357	5.928544715	2.009398453	2.950407723	0.003173548	0.02624523
ZNF133	200.37	410.33	305.3516219	-1.032332477	0.264221787	-3.907067962	9.34E-05	0.001714127
ZNF182	198.6	61.03	129.8123879	1.703184144	0.326237901	5.22068141	1.78E-07	8.26E-06
ZNF346	109.84	32.93	71.38237526	1.738803962	0.476344973	3.650304007	0.00026193	0.003921618
ZNF385D	1454.24	3278.5	2366.366793	-1.172807094	0.21866853	-5.363401371	8.17E-08	4.14E-06
ZNF462	1951.72	4076.56	3014.1391	-1.062342093	0.292279571	-3.634677885	0.000278328	0.00411582
ZNF510	110.84	23.42	67.13032574	2.241939334	0.491084042	4.565286478	4.99E-06	0.000144509
ZNF577	279.12	136.13	207.6243603	1.034460021	0.316741738	3.265941607	0.001091007	0.011733414
ZNF593	244.25	662.61	453.4318979	-1.440050762	0.193808417	-7.430279784	1.08E-13	1.73E-11
ZNF648	4.22	28.1	16.16348864	-2.735761455	0.965502236	-2.833511258	0.004603969	0.034437759
ZNF713	239.26	114.32	176.7892497	1.066911039	0.306632333	3.47944729	0.000502449	0.006521038
ZNF883	43.2	0	21.6010306	7.862762076	1.457565499	5.394448539	6.87E-08	3.57E-06
ZSCAN10	0	19.34	9.669257296	-6.746660354	2.126713222	-3.172341379	0.001512151	0.015061157
