# Supplementary material for: N6-Methyladenosine RNA Modification Regulates the Differential Muscle Development in Large White and Ningxiang Pigs
Source: Cells. 2024 Oct 21;13(20):1744. doi: 10.3390/cells13201744 (PMC11506082; doi:10.3390/cells13201744)
Supplement: Supplementary file 1 [file cells-13-01744-s001.zip › NX_vs_LW_sig_diff_Peak_knownGene.csv]

seqnames	start	end	width	strand	name	score	thickStart	thickEnd	itemRgb	blockCount	blockSizes	blockStarts	lg.p	lg.fdr	fold_enrchment	diff.lg.fdr	diff.lg.p	diff.log2.fc	annotation	geneChr	geneStart	geneEnd	geneLength	geneStrand	geneId	transcriptId	distanceToTSS	flank_txIds	flank_geneIds	flank_gene_distances
chr1	122684415	122684716	302	+	SECISBP2L	7.90E-39	122684415	122684716	0	1	301,	0	-38.1	-36.5	2.13	-8.98	-11	-0.977	Exon (NM_001206341.1/SECISBP2L, exon 18 of 18)	1	122633628	122688609	54982	1	SECISBP2L	NM_001206341.1	50787	NM_001206341.1;XM_005659630.3;XM_005659631.3;XM_021099210.1	SECISBP2L;SECISBP2L;SECISBP2L;SECISBP2L	0;0;0;0
chr1	137855852	137856063	212	+	SYNM	6.30E-90	137855852	137856063	0	1	211,	0	-89.2	-87.2	2.55	-19.6	-22	1.35	Exon (XM_021098348.1/SYNM, exon 1 of 12)	1	137855644	137883914	28271	1	SYNM	XM_021098348.1	208	XM_021098348.1	SYNM	0
chr1	142413457	142413606	150	+	NDN	7.90E-35	142413457	142413606	0	1	149,	0	-34.1	-32.6	1.8	-4.67	-6.26	0.792	Exon (NM_001123144.1/NDN, exon 1 of 1)	1	142412688	142413665	978	1	NDN	NM_001123144.1	769	NM_001123144.1	NDN	0
chr1	219036892	219037072	181	+	PUM3	6.20E-08	219036892	219037072	0	1	180,	0	-7.21	-6.12	2.09	-2.46	-3.6	1.2	3' UTR	1	218994139	219038208	44070	1	PUM3	XM_001927669.7	42753	XM_001927669.7	PUM3	0
chr1	270320311	270330960	10650	+	NCS1	5.00E-21	270320311	270330960	0	2	117,124,	0,10525	-20.3	-18.9	2.24	-4.66	-6.24	1.22	3' UTR	1	270274504	270334499	59996	1	NCS1	XM_003122241.5	45807	XM_003122241.5;XM_021070198.1;XM_021070205.1	NCS1;NCS1;NCS1	0;0;0
chr1	271409250	271409851	602	+	PRRC2B	4.00E-56	271409250	271409851	0	1	601,	0	-55.4	-53.6	2.79	-15.2	-17.5	1.01	Exon (XM_021070491.1/PRRC2B, exon 16 of 28)	1	271336780	271419365	82586	1	PRRC2B	XM_021070491.1	72470	XM_021070491.1;XM_021070417.1;XM_021070427.1;XM_021070435.1;XM_021070442.1;XM_021070450.1;XM_021070456.1;XM_021070465.1;XM_021070476.1;XR_002337933.1;XM_021070407.1;XM_021070413.1;XM_021070486.1	PRRC2B;PRRC2B;PRRC2B;PRRC2B;PRRC2B;PRRC2B;PRRC2B;PRRC2B;PRRC2B;PRRC2B;PRRC2B;PRRC2B;PRRC2B	0;0;0;0;0;0;0;0;0;0;0;0;0
chr1	273794142	273794293	152	+	RXRA	3.20E-33	273794142	273794293	0	1	151,	0	-32.5	-31	1.72	-5.67	-7.39	0.77	3' UTR	1	273698842	273797622	98781	1	RXRA	XM_021071603.1	95300	XM_021071603.1;XM_021071454.1;XM_021071477.1;XM_021071514.1;XM_021071517.1;XM_021071488.1;XM_021071592.1;XM_021071547.1;XM_021071624.1;XM_021071560.1;XM_021071498.1;XM_021071521.1;XM_021071623.1;XM_021071463.1;XM_021071581.1;XM_021071455.1;XM_021071446.1;XM_021071570.1;XM_021071554.1;XM_021071631.1;XM_021071614.1;XM_021071541.1;XM_021071508.1;XM_021071479.1;XM_021071495.1;XM_021071473.1;XM_021071…	RXRA;RXRA;RXRA;RXRA;RXRA;RXRA;RXRA;RXRA;RXRA;RXRA;RXRA;RXRA;RXRA;RXRA;RXRA;RXRA;RXRA;RXRA;RXRA;RXRA;RXRA;RXRA;RXRA;RXRA;RXRA;RXRA;RXRA;RXRA;RXRA;RXRA;RXRA;RXRA	0;0;0;0;0;0;0;0;0;0;0;0;0;0;0;0;0;0;0;0;0;0;0;0;0;0;0;0;0;0;0;0
chr1	122216915	122277641	60727	-	FGF7	3.00E-09	122216915	122277641	0	3	107,104,443,	0,1125,60283	-8.53	-7.4	2.46	-5.77	-7.51	-1.17	5' UTR	1	122139343	122348963	209621	1	FAM227B	XM_021073737.1	77572	XM_021073737.1;XM_021073744.1;XM_021073726.1;XM_021073720.1;XM_021073727.1;XM_021073733.1;XM_013993026.2;XM_021073771.1	FAM227B;FAM227B;FAM227B;FAM227B;FAM227B;FAM227B;FGF7;FGF7	0;0;0;0;0;0;0;0
chr1	122811049	122811229	181	-	EID1	2.00E-26	122811049	122811229	0	1	180,	0	-25.7	-24.2	2.1	-4.78	-6.39	-1.11	3' UTR	1	122810484	122812481	1998	2	EID1	XM_001928761.4	1252	XM_001928761.4;XM_013993029.2;XM_003121520.4	EID1;SHC4;SHC4	0;0;0
chr1	131276414	131281624	5211	-	EIF2AK4	1.40E-10	131276414	131281624	0	3	39,237,25,	0,2167,5185	-9.86	-8.69	1.69	-1.93	-2.91	-0.642	Exon (XR_002345553.1/EIF2AK4, exon 15 of 34)	1	131244818	131329083	84266	2	EIF2AK4	XR_002345553.1	47459	XR_002345553.1;XR_002345555.1;XR_002345554.1;XM_021097873.1;XM_021097878.1;XM_021097886.1;XR_002345542.1;XR_002345543.1;XR_002345549.1;XR_002345551.1;XR_002345552.1	EIF2AK4;EIF2AK4;EIF2AK4;EIF2AK4;EIF2AK4;EIF2AK4;EIF2AK4;EIF2AK4;EIF2AK4;EIF2AK4;EIF2AK4	0;0;0;0;0;0;0;0;0;0;0
chr1	180431568	180434129	2562	-	SAV1	5.00E-28	180431568	180434129	0	2	25,156,	0,2405	-27.3	-25.8	1.95	-4.15	-5.66	0.915	5' UTR	1	180404871	180434458	29588	2	SAV1	XM_001927720.7	329	XM_001927720.7	SAV1	0
chr1	186383405	186384641	1237	-	EXOC5	2.00E-20	186383405	186384641	0	2	271,29,	0,1207	-19.7	-18.3	1.89	-3.98	-5.46	-0.741	3' UTR	1	186376134	186430206	54073	2	EXOC5	XM_021102546.1	45565	XM_021102546.1;XR_002347074.1	EXOC5;EXOC5	0;0
chr1	189678112	189678472	361	-	SIX4	1.60E-40	189678112	189678472	0	1	360,	0	-39.8	-38.2	2.8	-7.03	-8.89	-1.1	Exon (NM_001244614.1/SIX4, exon 2 of 3)	1	189670390	189682378	11989	2	SIX4	NM_001244614.1	3906	NM_001244614.1	SIX4	0
chr1	238641718	238641868	151	-	SLC25A51	5.10E-10	238641718	238641868	0	1	150,	0	-9.29	-8.13	1.61	-2.77	-3.99	-0.984	3' UTR	1	238638282	238666767	28486	2	SLC25A51	XM_021100752.1	24899	XM_021100752.1;XM_021100704.1;XM_021100800.1;XM_021100927.1;XM_021100847.1;NM_001258408.1	SLC25A51;SLC25A51;SLC25A51;SLC25A51;SLC25A51;SLC25A51	0;0;0;0;0;0
chr1	254034808	254035288	481	-	POLE3	1.30E-64	254034808	254035288	0	2	96,114,	0,366	-63.9	-62	2.06	-4.98	-6.6	-0.637	Exon (XM_003122084.4/POLE3, exon 3 of 4)	1	254033378	254036224	2847	2	POLE3	XM_003122084.4	936	XR_002337349.1;XM_003122084.4	LOC110256105;POLE3	-1022;0
chr1	269989368	269990516	1149	-	C1H9orf78	1.00E-112	269989368	269990516	0	3	84,137,107,	0,185,1041	-112	-110	2.34	-8.97	-11	-0.633	Exon (XM_003122220.4/C1H9orf78, exon 6 of 9)	1	269986386	269995394	9009	2	C1H9orf78	XM_003122220.4	4878	XM_003122220.4;NM_001105298.1	C1H9orf78;TOR1A	0;-3890
chr13	2494421	2498691	4271	+	CAPN7	1.10E-10	2494421	2498691	0	3	123,76,70,	0,702,4200	-9.96	-8.79	1.82	-3.97	-5.44	1.05	Exon (NM_001097443.1/CAPN7, exon 15 of 21)	2	2452385	2503575	51191	1	CAPN7	NM_001097443.1	42036	NM_001097443.1	CAPN7	0
chr13	33875048	33879350	4303	+	RAD54L2	7.90E-40	33875048	33879350	0	3	118,197,76,	0,1192,4226	-39.1	-37.5	3.25	-7.97	-9.91	-1.4	Exon (XM_021068851.1/RAD54L2, exon 18 of 23)	2	33771783	33885835	114053	1	RAD54L2	XM_021068851.1	103265	XM_021068851.1;XM_021068850.1;XM_021068853.1;XM_021068854.1	RAD54L2;RAD54L2;RAD54L2;RAD54L2	0;0;0;0
chr13	132822552	132832001	9450	+	DLG1	4.00E-11	132822552	132832001	0	2	71,140,	0,9309	-10.4	-9.25	2.05	-4.14	-5.64	-1.41	5' UTR	2	132831862	133084880	253019	1	DLG1	XM_005670090.3	0	XM_021070096.1;XM_021070094.1;XM_021070100.1;XM_021070106.1;XM_021070111.1;XM_021070092.1;XM_021070098.1;XM_021070099.1;XM_021070101.1;XM_021070102.1;XM_021070103.1;XM_021070108.1;XM_021070104.1;XM_021070109.1;XM_021070093.1;XM_021070105.1;XM_021070110.1;XM_021070095.1;XM_005670090.3;XM_021070107.1;XM_021070116.1;XM_021070117.1	DLG1;DLG1;DLG1;DLG1;DLG1;DLG1;DLG1;DLG1;DLG1;DLG1;DLG1;DLG1;DLG1;DLG1;DLG1;DLG1;DLG1;DLG1;DLG1;DLG1;DLG1;DLG1	0;0;0;0;0;0;0;0;0;0;0;0;0;0;0;0;0;0;0;0;0;0
chr13	30329873	30330052	180	-	ELP6	1.30E-21	30329873	30330052	0	1	179,	0	-20.9	-19.5	2.43	-2.09	-3.12	-0.863	3' UTR	2	30329815	30341952	12138	2	ELP6	XM_003358419.4	11900	XM_003358419.4	ELP6	0
chr13	67706305	67738742	32438	-	VGLL4	5.00E-99	67706305	67738742	0	3	178,117,185,	0,14722,32252	-98.3	-96.2	2.58	-5.2	-6.84	0.596	Exon (XM_021071116.1/VGLL4, exon 2 of 5)	2	67698082	67782700	84619	2	VGLL4	XM_021071116.1	43958	XM_021071116.1;XM_021071110.1;XM_021071111.1;XM_021071117.1;XM_021071115.1;XM_021071113.1;XM_021071118.1;XM_021071114.1	VGLL4;VGLL4;VGLL4;VGLL4;VGLL4;VGLL4;VGLL4;VGLL4	0;0;0;0;0;0;0;0
chr13	123106780	123107081	302	-	EHHADH	5.00E-60	123106780	123107081	0	1	301,	0	-59.3	-57.4	2.55	-5.86	-7.62	-0.938	Exon (XM_021069979.1/EHHADH, exon 7 of 7)	2	123104085	123162119	58035	2	EHHADH	XM_021069979.1	55038	XM_021069979.1	EHHADH	0
chr13	162429579	162429940	362	-	CRYBG3	2.50E-26	162429579	162429940	0	1	361,	0	-25.6	-24.2	2.35	-3.94	-5.41	-0.882	Exon (XM_021070691.1/CRYBG3, exon 4 of 22)	2	162354343	162478771	124429	2	CRYBG3	XM_021070691.1	48831	XM_021070691.1	CRYBG3	0
chr13	197132363	197132514	152	-	GART	4.70E-06	197132363	197132514	0	1	151,	0	-5.33	-4.31	1.64	-2.78	-4.01	-1.4	3' UTR	2	197130898	197158797	27900	2	GART	XM_021070945.1	26283	XM_021070945.1	GART	0
chr13	207107213	207107869	657	-	ICOSLG	6.30E-29	207107213	207107869	0	1	656,	0	-28.2	-26.7	2.52	-5.08	-6.72	0.756	3' UTR	2	207106202	207115886	9685	2	ICOSLG	XM_005657167.3	8017	XM_005657167.3;XM_005657166.3	ICOSLG;ICOSLG	0;0
chr6	12400488	12404045	3558	+	BCAR1	1.00E-38	12400488	12404045	0	2	21,219,	0,3338	-38	-36.4	1.89	-10.6	-12.8	0.975	Exon (XM_021093781.1/BCAR1, exon 6 of 7)	3	12369332	12404822	35491	1	BCAR1	XM_021093781.1	31156	XM_021093781.1;XM_021093776.1;XM_021093777.1;XM_021093780.1;XM_021093779.1;XM_021093778.1;XM_005664342.3;XM_021093782.1;XM_021093783.1	BCAR1;BCAR1;BCAR1;BCAR1;BCAR1;BCAR1;BCAR1;LOC100739735;LOC100739735	0;0;0;0;0;0;0;5311;5487
chr6	37976256	37976436	181	+	VPS35	1.30E-25	37976256	37976436	0	1	180,	0	-24.9	-23.5	1.65	-4.56	-6.13	-0.681	3' UTR	3	37944099	37977091	32993	1	VPS35	XM_021094246.1	32157	XM_021094246.1	VPS35	0
chr6	44782967	44783236	270	+	USF2	0	44782967	44783236	0	1	269,	0	-362	#NAME?	2.73	-20.6	-23.1	0.688	3' UTR	3	44774417	44783590	9174	1	USF2	XM_003127041.5	8550	NM_214117.1;XM_003127041.5;XM_013998312.2;XM_021097200.1;XM_005664485.3;XM_021097199.1;XM_021097201.1;XM_021097202.1;XM_003127042.4	HAMP;USF2;USF2;USF2;USF2;USF2;USF2;USF2;USF2	-2627;0;0;0;0;0;0;0;0
chr6	45149737	45150127	391	+	KMT2B	6.30E-16	45149737	45150127	0	1	390,	0	-15.2	-13.9	2.26	-3.91	-5.38	-1.04	Exon (XM_003127067.5/KMT2B, exon 3 of 38)	3	45146863	45166854	19992	1	KMT2B	XM_003127067.5	2874	XM_003127067.5;XM_021097176.1;XM_013998339.2;XM_021097174.1;XM_021097178.1;XM_021097177.1;XM_021097175.1;XM_021097173.1	KMT2B;ZBTB32;ZBTB32;ZBTB32;ZBTB32;ZBTB32;ZBTB32;ZBTB32	0;9164;7497;7497;7485;7456;7428;7428
chr6	48527337	48527638	302	+	MAP3K10	7.90E-13	48527337	48527638	0	1	301,	0	-12.1	-10.9	1.87	-4.54	-6.1	0.984	Exon (XM_021094377.1/MAP3K10, exon 1 of 10)	3	48509998	48554374	44377	2	LOC100522141	XM_021094385.1	26736	XM_021094385.1;XM_021094377.1	LOC100522141;MAP3K10	0;0
chr6	51347908	51348088	181	+	NECTIN2	6.30E-53	51347908	51348088	0	1	180,	0	-52.2	-50.5	2.33	-4.01	-5.49	-0.793	3' UTR	3	51317386	51348358	30973	1	NECTIN2	XM_013994914.2	30522	XM_013994914.2;XM_005653278.2;XM_013994909.2;XR_002344387.1;NM_001097494.1	NECTIN2;NECTIN2;NECTIN2;NECTIN2;NECTIN2	0;0;0;0;0
chr6	55181554	55189953	8400	+	MYH14	6.30E-43	55181554	55189953	0	4	97,213,213,137,	0,4326,6656,8262	-42.2	-40.5	1.83	-12.4	-14.6	0.628	Exon (XM_021094781.1/MYH14, exon 34 of 44)	3	55097851	55200754	102904	1	MYH14	XM_021094781.1	83703	XM_021094781.1;XM_021094782.1;XM_021094783.1;XM_021094784.1;XM_021094789.1;XM_021094787.1;XM_021094788.1;XM_021094786.1	MYH14;MYH14;MYH14;MYH14;MYH14;MYH14;MYH14;MYH14	0;0;0;0;0;0;0;0
chr6	75042705	75043005	301	+	SPEN	5.00E-40	75042705	75043005	0	1	300,	0	-39.3	-37.7	2.8	-6.46	-8.27	-1.18	Exon (XM_021095393.1/SPEN, exon 3 of 16)	3	75015565	75107468	91904	1	SPEN	XM_021095393.1	27140	XM_021095393.1	SPEN	0
chr6	81573380	81574858	1479	+	ELOA	3.20E-80	81573380	81574858	0	2	1056,52,	0,1426	-79.5	-77.6	3.05	-11.8	-14	-0.601	Exon (XM_003356197.4/ELOA, exon 4 of 11)	3	81564792	81582049	17258	1	ELOA	XM_003356197.4	8588	XM_003356197.4	ELOA	0
chr6	94000725	94006330	5606	+	UTP11	7.90E-68	94000725	94006330	0	6	9,114,94,131,111,72,	0,389,1658,1852,4723,5533	-67.1	-65.2	2.61	-9.32	-11.4	-0.674	Exon (NM_001244742.1/UTP11, exon 3 of 8)	3	93993686	94006889	13204	1	UTP11	NM_001244742.1	7039	NM_001244742.1	UTP11	0
chr6	414929	415199	271	-	SPG7	1.00E-108	414929	415199	0	1	270,	0	-108	-106	2.31	-32.9	-35.6	-1.42	3' UTR	3	414930	439206	24277	2	SPG7	XM_021097003.1	24007	XM_021096150.1;NM_001243345.1;XM_013994186.2;XM_021097003.1;XR_002345286.1	CPNE7;RPL13;RPL13;SPG7;SPG7	-4148;-1594;-1533;0;0
chr6	1033322	1034434	1113	-	ZC3H18	1.60E-81	1033322	1034434	0	3	81,161,57,	0,262,1055	-80.8	-78.8	2.58	-8.08	-10	0.905	Exon (XM_021093664.1/ZC3H18, exon 14 of 19)	3	1030416	1081528	51113	2	ZC3H18	XM_021093664.1	47094	XM_021093664.1;XM_021093665.1	ZC3H18;ZC3H18	0;0
chr6	52198593	52198744	152	-	IRF2BP1	1.00E-14	52198593	52198744	0	1	151,	0	-14	-12.8	1.84	-5.59	-7.3	1.41	Exon (XM_003127228.4/IRF2BP1, exon 1 of 1)	3	52196709	52200210	3502	2	IRF2BP1	XM_003127228.4	1466	XM_003127228.4;XM_013998525.2	IRF2BP1;MYPOP	0;13458
chr6	75618346	75618616	271	-	ATP13A2	1.00E-59	75618346	75618616	0	1	270,	0	-59	-57.2	2.73	-4.37	-5.9	0.839	3' UTR	3	75618317	75638561	20245	2	ATP13A2	XM_005665050.3	19945	XM_005665050.3;XM_021095421.1;XM_021095422.1;XM_021095424.1;XM_005665051.3;XM_013999018.2;XM_005665049.3;XM_003127644.4;XM_005665047.3	ATP13A2;ATP13A2;ATP13A2;ATP13A2;ATP13A2;ATP13A2;ATP13A2;MFAP2;MFAP2	0;0;0;0;0;0;0;-2675;-2666
chr6	93560752	93562436	1685	-	MEAF6	5.00E-13	93560752	93562436	0	3	52,34,64,	0,951,1620	-12.3	-11.1	1.58	-3.44	-4.82	-0.881	3' UTR	3	93559259	93587644	28386	2	MEAF6	XM_021093430.1	25208	XM_021093430.1;XM_021093429.1;XR_002344409.1;XR_002344408.1;XR_002344410.1;NM_001243456.1	MEAF6;MEAF6;MEAF6;MEAF6;MEAF6;MEAF6	0;0;0;0;0;0
chr2	89840041	89841832	1792	+	ZCCHC9	7.90E-28	89840041	89841832	0	2	60,390,	0,1401	-27.1	-25.6	2.73	-3.64	-5.05	-0.653	5' UTR	4	89840012	89849066	9055	1	ZCCHC9	NM_001244220.1	29	NM_001244220.1	ZCCHC9	0
chr2	136884400	136903855	19456	+	SEC24A	1.00E-180	136884400	136903855	0	3	67,483,20,	0,11192,19435	-180	-177	4.46	-7.27	-9.15	-0.761	5' UTR	4	136833399	136952181	118783	1	SEC24A	XM_005655003.3	51001	XM_005655003.3;XM_021078134.1;XM_005655001.3;XM_005655002.3;NM_001243924.1	SEC24A;SEC24A;SEC24A;SEC24A;SEC24A	0;0;0;0;0
chr2	4396639	4399868	3230	-	PPP6R3	5.00E-38	4396639	4399868	0	2	109,41,	0,3188	-37.3	-35.7	1.78	-8.97	-11	0.985	3' UTR	4	4394670	4523421	128752	2	PPP6R3	XM_021082696.1	123553	XM_021082696.1;XM_021082711.1;XM_021082709.1;XM_021082717.1;XM_021082710.1;XM_021082712.1;XM_021082716.1;XM_021082714.1;XM_021082715.1;XM_021082708.1;XM_021082700.1;XM_021082703.1;XM_021082705.1;XM_021082706.1;XM_021082707.1;XM_021082718.1;XM_021082694.1;XM_021082699.1;XM_021082693.1;XM_021082695.1;XM_021082697.1;XM_021082698.1;XM_021082701.1;XM_021082702.1;XM_021082704.1;XM_021082713.1	PPP6R3;PPP6R3;PPP6R3;PPP6R3;PPP6R3;PPP6R3;PPP6R3;PPP6R3;PPP6R3;PPP6R3;PPP6R3;PPP6R3;PPP6R3;PPP6R3;PPP6R3;PPP6R3;PPP6R3;PPP6R3;PPP6R3;PPP6R3;PPP6R3;PPP6R3;PPP6R3;PPP6R3;PPP6R3;PPP6R3	0;0;0;0;0;0;0;0;0;0;0;0;0;0;0;67741;123534;123535;123553;123553;123553;123553;123553;123553;123553;123553
chr2	13156842	13157053	212	-	CTNND1	6.30E-92	13156842	13157053	0	1	211,	0	-91.2	-89.2	2.22	-6.97	-8.82	-0.716	3' UTR	4	13143604	13183128	39525	2	CTNND1	XM_021083022.1	26075	XM_021083022.1;XM_021083013.1;XM_005660889.3;XM_005660890.3;XM_005660891.3;XM_005660892.3;XM_005660893.3;XM_005660895.3;XM_013994309.2;XM_021083014.1;XM_021083015.1;XM_021083016.1;XM_021083017.1;XM_021083021.1;XM_021083024.1;XM_021083020.1;XM_021083019.1;XM_021083023.1;XM_021083025.1	CTNND1;CTNND1;CTNND1;CTNND1;CTNND1;CTNND1;CTNND1;CTNND1;CTNND1;CTNND1;CTNND1;CTNND1;CTNND1;CTNND1;CTNND1;CTNND1;CTNND1;CTNND1;CTNND1	0;0;0;0;0;0;0;0;0;0;0;0;0;0;0;0;0;0;0
chr2	41782593	41790219	7627	-	NUCB2	4.00E-46	41782593	41790219	0	4	38,46,171,74,	0,40,664,7552	-45.4	-43.7	3.54	-4.02	-5.51	-0.895	Exon (XM_021083276.1/NUCB2, exon 10 of 13)	4	41782594	41829829	47236	2	NUCB2	XM_021083276.1	39610	XM_021083276.1	NUCB2	0
chr2	46839259	46839468	210	-	PARVA	1.30E-15	46839259	46839468	0	1	209,	0	-14.9	-13.6	2.18	-5.54	-7.24	-1.81	3' UTR	4	46839081	47028102	189022	2	PARVA	XM_021083311.1	188634	XM_021083311.1	PARVA	0
chr2	74335587	74337079	1493	-	HDGFL2	6.30E-99	74335587	74337079	0	3	83,310,25,	0,1065,1467	-98.2	-96.2	2.52	-6.74	-8.57	0.604	Exon (XM_005661326.3/HDGFL2, exon 8 of 16)	4	74331891	74357035	25145	2	HDGFL2	XM_005661326.3	19956	XM_005661326.3;XM_005661325.3;XM_003123078.4;XM_021084057.1;XM_021084054.1;XM_021084055.1;XM_021084058.1;XM_021084056.1	HDGFL2;HDGFL2;HDGFL2;PLIN4;PLIN4;PLIN4;PLIN4;PLIN4	0;0;0;16963;16963;16943;16940;16160
chr2	151157398	151158955	1558	-	PDGFRB	1.00E-110	151157398	151158955	0	2	204,156,	0,1401	-110	-108	2.2	-20.6	-23	0.75	3' UTR	4	151155753	151177286	21534	2	PDGFRB	XM_021085014.1	18331	XM_021085014.1;XM_021085013.1	PDGFRB;PDGFRB	0;0
chr14	11175977	11188112	12136	+	PTK2B	6.30E-11	11175977	11188112	0	5	78,109,66,126,72,	0,3591,4889,6946,12063	-10.2	-9.05	2.49	-3.49	-4.88	1.3	Exon (XM_021073170.1/PTK2B, exon 21 of 30)	5	11063662	11191902	128241	1	PTK2B	XM_021073170.1	112315	XM_021073170.1;XM_001925998.6;XM_003132818.5;XM_013990280.2;XM_021073167.1;XM_005657259.3;XM_021073175.1;XM_021073181.1;XM_013990283.2;XM_013990285.2;XM_013990287.2;XM_013990284.2;XM_021073173.1;XM_021073180.1;XM_021073171.1;XM_021073185.1;XM_021073168.1;XM_021073184.1;XM_021073179.1;XM_021073176.1;XM_021073172.1;XM_013990281.2;XM_021073177.1;XM_021073183.1;XM_021073182.1;XM_021073169.1;XM_021073…	PTK2B;PTK2B;PTK2B;PTK2B;PTK2B;PTK2B;PTK2B;PTK2B;PTK2B;PTK2B;PTK2B;PTK2B;PTK2B;PTK2B;PTK2B;PTK2B;PTK2B;PTK2B;PTK2B;PTK2B;PTK2B;PTK2B;PTK2B;PTK2B;PTK2B;PTK2B;PTK2B	0;0;0;0;0;0;0;0;0;0;0;0;0;0;0;0;0;0;0;0;0;0;0;0;0;0;0
chr14	22731449	22732606	1158	+	GOLGA3	6.30E-24	22731449	22732606	0	3	117,133,111,	0,714,1046	-23.2	-21.7	2.07	-5.57	-7.27	-0.919	Exon (XM_021073868.1/GOLGA3, exon 19 of 24)	5	22689304	22738544	49241	1	GOLGA3	XM_021073868.1	42145	XM_021073868.1;XM_021073867.1;XM_021073869.1	GOLGA3;GOLGA3;GOLGA3	0;0;0
chr14	28805893	28807300	1408	+	NCOR2	6.30E-92	28805893	28807300	0	2	198,72,	0,1335	-91.2	-89.2	2.14	-21.2	-23.6	1.02	Exon (NM_001044576.1/NCOR2, exon 39 of 49)	5	28642774	28819404	176631	1	NCOR2	NM_001044576.1	163119	NM_001044576.1	NCOR2	0
chr14	41469439	41469619	181	+	KCTD10	6.30E-22	41469439	41469619	0	1	180,	0	-21.2	-19.8	1.86	-5.97	-7.73	1.14	3' UTR	5	41442628	41470215	27588	1	KCTD10	XM_005670738.3	26811	XM_005670738.3;XM_013982975.2;XM_021073725.1;XM_021073723.1;XM_021073724.1	KCTD10;KCTD10;MYO1H;MYO1H;MYO1H	0;0;0;0;0
chr14	77590320	77593750	3431	+	KAT6B	2.00E-73	77590320	77593750	0	2	279,231,	0,3199	-72.7	-70.8	4.14	-3.08	-4.39	-0.681	Exon (XM_021072870.1/KAT6B, exon 17 of 18)	5	77390790	77597674	206885	1	KAT6B	XM_021072870.1	199530	XM_021072870.1;XM_013983356.2;XM_021072866.1;XM_021072868.1;XM_005671116.3;XM_021072865.1;XM_021072867.1;XM_001928949.6;XM_005671117.3;XM_005671119.3;XM_005671118.3	KAT6B;KAT6B;KAT6B;KAT6B;KAT6B;KAT6B;KAT6B;KAT6B;KAT6B;KAT6B;KAT6B	0;0;0;0;0;0;0;0;0;0;0
chr14	113149361	113149961	601	+	PPRC1	5.00E-62	113149361	113149961	0	1	600,	0	-61.3	-59.5	3.45	-4.54	-6.11	-0.798	Exon (XM_021072738.1/PPRC1, exon 10 of 16)	5	113137012	113152828	15817	1	PPRC1	XM_021072738.1	12349	XM_005671408.3;XM_005671410.3;XM_005671409.3;XM_021072738.1	NOLC1;NOLC1;NOLC1;PPRC1	-4658;-4809;-4815;0
chr14	23309205	23314690	5486	-	EP400	5.00E-96	23309205	23314690	0	5	129,79,57,137,18,	0,228,2771,2963,5467	-95.3	-93.3	3.75	-5.41	-7.08	-0.759	Exon (XM_005670514.3/EP400, exon 41 of 55)	5	23286938	23395981	109044	2	EP400	XM_005670514.3	81291	XM_005670514.3;XM_021073850.1;XM_005670513.3;XM_005670515.3;XM_005670516.3;XM_005670518.3;XM_005670519.3;XM_013982738.2;XM_021073845.1;XM_021073847.1;XM_021073848.1;XM_021073851.1;XM_005670520.3;XM_013982741.2;XM_005670517.3;XM_005670521.3;XM_013982742.2;XM_005670522.3;XM_013982740.2	EP400;EP400;EP400;EP400;EP400;EP400;EP400;EP400;EP400;EP400;EP400;EP400;EP400;EP400;EP400;EP400;EP400;EP400;EP400	0;0;0;0;0;0;0;0;0;0;0;0;0;0;0;0;0;0;0
chr14	38516400	38516699	300	-	PLBD2	4.00E-92	38516400	38516699	0	1	299,	0	-91.4	-89.4	3.38	-4.23	-5.74	-0.744	3' UTR	5	38515835	38543577	27743	2	PLBD2	XM_021072453.1	26878	XM_021072453.1;XM_013982918.2;XM_001928302.5	PLBD2;PLBD2;SDS	0;0;12478
chr14	41469459	41469609	151	-	MYO1H	2.00E-20	41469459	41469609	0	1	150,	0	-19.7	-18.3	1.82	-5.58	-7.29	1.16	3' UTR	5	41442628	41470215	27588	1	KCTD10	XM_005670738.3	26831	XM_005670738.3;XM_013982975.2;XM_021073725.1;XM_021073723.1;XM_021073724.1	KCTD10;KCTD10;MYO1H;MYO1H;MYO1H	0;0;0;0;0
chr14	59397370	59397488	119	-	ARV1	3.00E-07	59397370	59397488	0	1	118,	0	-6.53	-5.46	1.55	-2.56	-3.73	1.16	3' UTR	5	59396958	59408993	12036	2	ARV1	NM_001243293.1	11505	NM_001243293.1;XR_002338273.1	ARV1;ARV1	0;0
chr14	112636534	112636715	182	-	FBXW4	5.20E-10	112636534	112636715	0	1	181,	0	-9.28	-8.13	1.75	-3.18	-4.51	-1.12	3' UTR	5	112617338	112637397	20060	1	DPCD	XM_001926725.4	19196	XM_001926725.4;XM_005671394.3;XM_021072714.1;XM_001924973.5;XR_002338439.1;XR_002338436.1;XR_002338440.1;XR_002338435.1;XR_002338438.1;XR_002338437.1;XR_002338434.1;XM_021072716.1;XM_021072715.1;XR_002338441.1	DPCD;DPCD;FBXW4;FBXW4;FBXW4;FBXW4;FBXW4;FBXW4;FBXW4;FBXW4;FBXW4;FBXW4;FBXW4;FBXW4	0;0;0;99031;99042;99907;99909;99912;99912;99914;99916;99032;99054;99909
chr14	115253059	115253359	301	-	ITPRIP	7.90E-82	115253059	115253359	0	1	300,	0	-81.1	-79.2	3.7	-5.51	-7.21	-1.14	3' UTR	5	115243035	115277543	34509	2	ITPRIP	XR_002338485.1	24184	XR_002338485.1;XR_002338486.1;XR_002338487.1;XM_021072796.1;XM_021072795.1	ITPRIP;ITPRIP;ITPRIP;ITPRIP;ITPRIP	0;0;0;0;0
chr14	128395275	128397493	2219	-	FAM204A	4.00E-24	128395275	128397493	0	5	41,31,88,263,23,	0,227,395,1016,2195	-23.4	-21.9	1.91	-8.84	-10.8	-0.746	5' UTR	5	128366152	128402545	36394	2	FAM204A	NM_001185171.1	5052	NM_001185171.1;XM_005671498.3;XM_021071868.1;XM_005671491.3;XM_005671494.3;XM_005671493.3	FAM204A;FAM204A;FAM204A;FAM204A;FAM204A;FAM204A	0;0;0;0;0;0
chr15	68205936	68208525	2590	+	PSMD14	4.00E-16	68205936	68208525	0	2	62,58,	0,2531	-15.4	-14.1	1.7	-2.61	-3.8	-0.9	Exon (XM_003359536.5/PSMD14, exon 11 of 12)	6	68107379	68208884	101506	1	PSMD14	XM_003359536.5	98557	XM_003359536.5;XM_013984188.2;XM_001928598.6	PSMD14;PSMD14;TBR1	0;0;-359
chr15	121491529	121491770	242	+	SPEG	6.30E-84	121491529	121491770	0	1	241,	0	-83.2	-81.3	2.22	-10.9	-13.1	0.815	Exon (XM_021074879.1/SPEG, exon 33 of 45)	6	121443976	121501453	57478	1	SPEG	XM_021074879.1	47553	XM_021074879.1	SPEG	0
chr15	135094320	135094711	392	+	SH3BP4	1.30E-27	135094320	135094711	0	1	391,	0	-26.9	-25.4	2.35	-5.01	-6.64	-1.09	3' UTR	6	135003501	135094801	91301	1	SH3BP4	XM_021074833.1	90819	XM_021074833.1	SH3BP4	0
chr15	16277584	16296268	18685	-	R3HDM1	5.00E-64	16277584	16296268	0	5	102,297,102,152,66,	0,8346,10793,14303,18618	-63.3	-61.5	2.58	-9.3	-11.3	-0.617	Exon (XM_021075237.1/R3HDM1, exon 14 of 24)	6	16230961	16353416	122456	2	R3HDM1	XM_021075237.1	57148	NR_038503.1;XM_021075237.1;XM_021075236.1;XM_021075208.1;XM_021075238.1;XM_021075248.1;XM_021075243.1;XM_021075228.1;XM_021075230.1;XM_021075213.1;XM_021075214.1;XM_021075231.1;XM_021075234.1;XM_021075227.1;XM_021075219.1;XM_021075223.1;XM_021075212.1;XM_021075211.1;XM_021075239.1;XM_021075221.1;XM_021075217.1;XM_021075220.1;XM_021075224.1;XM_021075215.1;XM_021075229.1;XM_021075210.1;XM_021075218…	MIR128-1;R3HDM1;R3HDM1;R3HDM1;R3HDM1;R3HDM1;R3HDM1;R3HDM1;R3HDM1;R3HDM1;R3HDM1;R3HDM1;R3HDM1;R3HDM1;R3HDM1;R3HDM1;R3HDM1;R3HDM1;R3HDM1;R3HDM1;R3HDM1;R3HDM1;R3HDM1;R3HDM1;R3HDM1;R3HDM1;R3HDM1;R3HDM1;R3HDM1;R3HDM1;R3HDM1;R3HDM1;R3HDM1;R3HDM1;R3HDM1;R3HDM1;R3HDM1;R3HDM1;R3HDM1;R3HDM1;R3HDM1;R3HDM1;R3HDM1;R3HDM1	-3946;0;0;0;0;0;0;0;0;0;0;0;0;0;0;0;0;0;0;0;0;0;0;0;0;0;0;0;0;0;0;0;0;0;0;0;0;0;0;0;0;0;0;0
chr15	48584679	48585496	818	-	ADGRA2	7.90E-44	48584679	48585496	0	3	8,164,9,	0,371,808	-43.1	-41.5	1.93	-8.76	-10.8	0.922	Exon (XM_003133366.4/ADGRA2, exon 5 of 20)	6	48572953	48611034	38082	2	ADGRA2	XM_003133366.4	25538	XM_003133366.4	ADGRA2	0
chr15	110284850	110285090	241	-	KLF7	2.00E-30	110284850	110285090	0	1	240,	0	-29.7	-28.2	2.21	-3.43	-4.81	-0.885	3' UTR	6	110282399	110380165	97767	2	KLF7	XM_021074497.1	95075	XM_021074497.1;XM_021074495.1;XM_021074496.1;NM_001097487.1	KLF7;KLF7;KLF7;KLF7	0;0;0;94012
chr9	3141826	3142065	240	+	TPP1	2.00E-93	3141826	3142065	0	1	239,	0	-92.7	-90.7	2.44	-6.15	-7.94	-0.721	3' UTR	7	3135580	3143408	7829	1	TPP1	XM_003357132.4	6246	XM_005656596.3;XM_021062336.1;XM_003357131.4;XM_021062334.1;XM_021062335.1;XM_005656597.3;XM_021062337.1;XM_003357132.4;XM_013989454.2	ILK;ILK;ILK;ILK;ILK;ILK;TAF10;TPP1;TPP1	10032;10007;10009;10009;10023;10026;-2197;0;0
chr9	73211733	73214401	2669	+	VPS50	6.30E-17	73211733	73214401	0	2	81,99,	0,2569	-16.2	-14.9	1.68	-3.9	-5.37	-0.895	Exon (XM_021102384.1/VPS50, exon 27 of 28)	7	73074878	73215833	140956	1	VPS50	XM_021102384.1	136855	XM_021102384.1;XM_021102385.1;XR_002347039.1;XM_021102386.1	VPS50;VPS50;VPS50;VPS50	0;0;0;0
chr9	77544156	77544696	541	+	C1GALT1	3.20E-44	77544156	77544696	0	1	540,	0	-43.5	-41.8	2.71	-5.13	-6.77	-0.862	3' UTR	7	77509342	77549545	40204	1	C1GALT1	XM_021063389.1	34814	XM_021063389.1;XM_021063388.1;XM_005667635.3;XM_021063390.1;XM_003130167.5;XM_021063391.1	C1GALT1;C1GALT1;C1GALT1;C1GALT1;C1GALT1;C1GALT1	0;0;0;0;0;0
chr9	113871417	113871926	510	+	ADORA1	1.00E-53	113871417	113871926	0	1	509,	0	-53	-51.3	3.83	-4.75	-6.35	-0.965	3' UTR	7	113835279	113873100	37822	1	ADORA1	XM_013977657.2	36138	XM_013977657.2;XM_005653722.3;XM_021102258.1;XM_021102263.1;XM_005653723.3;XM_021102261.1;XM_021102262.1;XM_005653725.3;XM_021102260.1;XM_021102259.1;XM_005653724.3;XM_021102264.1;XM_013977698.2;NM_001032354.2;XM_005653726.3;XR_002346958.1;NM_001033014.1	ADORA1;ADORA1;ADORA1;ADORA1;ADORA1;ADORA1;ADORA1;ADORA1;ADORA1;ADORA1;ADORA1;ADORA1;ADORA1;ADORA1;MYBPH;MYBPH;MYBPH	0;0;0;0;0;0;0;0;0;0;0;0;0;0;12618;12618;10569
chr9	122634909	122635088	180	+	IER5	7.90E-65	122634909	122635088	0	1	179,	0	-64.1	-62.2	2.48	-7.03	-8.88	0.9	3' UTR	7	122633781	122635950	2170	1	IER5	NM_001258436.1	1128	NM_001258436.1	IER5	0
chr9	7302840	7303140	301	-	STARD10	7.90E-33	7302840	7303140	0	1	300,	0	-32.1	-30.5	3.04	-2.58	-3.75	0.964	3' UTR	7	7302811	7323622	20812	2	STARD10	XM_013999435.2	20482	XM_021102283.1;XM_013999435.2;XM_021102009.1;XM_013999423.2;XM_013999430.2;XM_021102007.1;XM_021102010.1;NM_001243805.1;XM_021102008.1;XM_021102011.1	ARAP1;STARD10;STARD10;STARD10;STARD10;STARD10;STARD10;STARD10;STARD10;STARD10	-1755;0;0;0;0;0;0;0;0;0
chr9	19594276	19594546	271	-	CREBZF	1.60E-19	19594276	19594546	0	1	270,	0	-18.8	-17.5	1.95	-9.3	-11.3	1.12	Exon (XM_005667197.3/CREBZF, exon 1 of 4)	7	19589617	19595114	5498	2	CREBZF	XM_005667197.3	568	XM_005667197.3;XM_013979210.2;XM_005667195.2;XM_013979209.2;XM_005667194.2;XM_005667198.2;XM_021062587.1	CREBZF;CREBZF;CREBZF;CREBZF;CREBZF;CREBZF;CREBZF	0;0;0;0;0;0;0
chr9	128954280	128956265	1986	-	CENPF	1.00E-21	128954280	128956265	0	2	102,437,	0,1548	-21	-19.6	2.65	-3.26	-4.61	0.784	Exon (XM_003130395.6/CENPF, exon 20 of 22)	7	128948386	129012241	63856	2	CENPF	XM_003130395.6	55976	XM_003130395.6;XR_002335972.1	CENPF;LOC106505039	0;0
chr8	72675103	72675254	152	+	Sep-11	6.30E-21	72675103	72675254	0	1	151,	0	-20.2	-18.8	3.18	-2.74	-3.96	-1.44	3' UTR	8	72543641	72677594	133954	1	Sep-11	XM_021101476.1	131462	XM_021101476.1;XM_021101474.1;XM_003129096.6;XM_013978808.2;XM_005666781.3;XM_005666782.3;XM_005666785.3;XM_005666786.3;XR_002346719.1;XM_021101469.1;XM_021101472.1;XM_021101473.1;XM_021101471.1;XM_021101477.1	SEPT11;SEPT11;SEPT11;SEPT11;SEPT11;SEPT11;SEPT11;SEPT11;SEPT11;SEPT11;SEPT11;SEPT11;SEPT11;SEPT11	0;0;0;0;0;0;0;0;0;0;0;0;0;0
chr8	83283874	83283994	121	+	OTUD4	1.00E-14	83283874	83283994	0	1	120,	0	-14	-12.7	1.7	-2.5	-3.64	0.892	Exon (XM_021100662.1/OTUD4, exon 21 of 21)	8	83240759	83288237	47479	1	OTUD4	XM_021100662.1	43115	XM_021100662.1	OTUD4	0
chr8	4363516	4363786	271	-	WFS1	1.00E-26	4363516	4363786	0	1	270,	0	-26	-24.6	1.96	-16.9	-19.2	1.55	Exon (XM_021100808.1/WFS1, exon 13 of 13)	8	4362678	4405185	42508	2	WFS1	XM_021100808.1	41399	XM_021100808.1	WFS1	0
chr8	33388800	33389011	212	-	ATP8A1	7.90E-13	33388800	33389011	0	1	211,	0	-12.1	-10.8	1.98	-3.65	-5.07	-1.23	3' UTR	8	33384493	33637299	252807	2	ATP8A1	XM_021101159.1	248288	XM_021101159.1	ATP8A1	0
chr8	72718739	72718889	151	-	CCNI	1.00E-63	72718739	72718889	0	1	150,	0	-63	-61.2	1.79	-8.22	-10.2	0.678	5' UTR	8	72686095	72719307	33213	2	CCNI	XM_003129097.6	418	XM_003129097.6;XM_021101478.1	CCNI;CCNI	0;0
chr3	3829571	3830524	954	+	WIPI2	2.00E-41	3829571	3830524	0	2	29,182,	0,771	-40.7	-39	1.85	-9.56	-11.6	0.932	3' UTR	9	3800170	3830963	30794	1	WIPI2	XM_005661826.3	29401	XM_005661826.3;XM_021085634.1;XM_021085635.1;NM_001190295.1	WIPI2;WIPI2;WIPI2;WIPI2	0;0;0;0
chr3	8727244	8727630	387	+	SRRT	2.00E-35	8727244	8727630	0	3	77,87,16,	0,281,370	-34.7	-33.1	1.6	-5.59	-7.31	-0.638	Exon (XM_003354479.3/SRRT, exon 9 of 21)	9	8717782	8731204	13423	1	SRRT	XM_003354479.3	9462	XM_013995487.2;XM_021086251.1;XM_003354481.4;XM_003354479.3;XM_003354480.4	ACHE;ACHE;ACHE;SRRT;UFSP1	9540;10615;10644;0;4659
chr3	39875086	39875536	451	+	PKD1	3.20E-71	39875086	39875536	0	1	450,	0	-70.5	-68.6	2.36	-7.57	-9.49	0.613	Exon (XM_005655159.3/PKD1, exon 15 of 46)	9	39849579	39899455	49877	1	PKD1	XM_005655159.3	25507	XM_005655159.3;XM_013987810.2;NM_001246202.1;XM_013987811.2;XM_021085680.1	PKD1;PKD1;PKD1;PKD1;PKD1	0;0;0;0;0
chr3	57503001	57505198	2198	+	EIF2AK3	2.10E-10	57503001	57505198	0	2	24,157,	0,2040	-9.67	-8.51	1.79	-2.39	-3.51	-1.01	Exon (XM_003124925.4/EIF2AK3, exon 16 of 17)	9	57423894	57506247	82354	1	EIF2AK3	XM_003124925.4	79107	XM_003124925.4	EIF2AK3	0
chr3	40178446	40178655	210	-	NUBP2	1.40E-09	40178446	40178655	0	1	209,	0	-8.86	-7.72	2.22	-3.33	-4.69	1.5	3' UTR	9	40178417	40184585	6169	2	NUBP2	NM_001244801.1	5930	XM_013987754.2;NM_001048186.2;XM_021086836.1;XM_021086837.1;XM_021086839.1;XM_021086838.1;XR_002342454.1;NM_001244801.1;XM_005655129.3;XM_013987749.2	IGFALS;IGFALS;LOC110259948;LOC110259948;LOC110259948;LOC110259948;LOC110259948;NUBP2;NUBP2;NUBP2	4851;3647;-4981;-4981;-2879;-2833;-4981;0;0;0
chr3	40272886	40273007	122	-	CRAMP1	2.10E-05	40272886	40273007	0	1	121,	0	-4.68	-3.69	2.06	-3.41	-4.78	3.19	Exon (XM_021086821.1/CRAMP1, exon 11 of 22)	9	40257677	40306121	48445	2	CRAMP1	XM_021086821.1	33114	XM_021086821.1;XM_021086823.1;XM_021086822.1	CRAMP1;CRAMP1;CRAMP1	0;0;0
chr3	102939476	102939627	152	-	NDUFAF7	7.90E-12	102939476	102939627	0	1	151,	0	-11.1	-9.89	1.61	-4.95	-6.57	-1.19	3' UTR	9	102938968	102964204	25237	2	NDUFAF7	XM_013996214.2	24577	XM_013996214.2;XM_021087630.1;XM_013996210.2;XM_003125235.6;XM_013996209.2;XM_013996211.2;XM_013996212.2;XM_021087629.1;XM_021087628.1	NDUFAF7;NDUFAF7;PRKD3;PRKD3;PRKD3;PRKD3;PRKD3;PRKD3;PRKD3	0;0;0;0;0;0;0;0;0
chr3	107442441	107442711	271	-	SPAST	5.00E-37	107442441	107442711	0	1	270,	0	-36.3	-34.7	1.95	-5.99	-7.76	-0.812	3' UTR	9	107439810	107508915	69106	2	SPAST	XM_021085819.1	66204	XM_021085819.1;NM_213749.1	SPAST;SPAST	0;0
chr3	107471355	107487216	15862	-	SPAST	1.00E-41	107471355	107487216	0	4	70,96,84,50,	0,4452,13468,15811	-41	-39.4	2.23	-6.27	-8.07	-0.792	Exon (XM_021085819.1/SPAST, exon 2 of 18)	9	107439810	107508915	69106	2	SPAST	XM_021085819.1	21699	XM_021085819.1;NM_213749.1	SPAST;SPAST	0;0
chr3	110343999	110352281	8283	-	WDR43	1.60E-26	110343999	110352281	0	3	33,121,56,	0,1026,8226	-25.8	-24.3	2.08	-5.7	-7.43	-1.12	Exon (XM_021087672.1/WDR43, exon 3 of 18)	9	110317549	110365108	47560	2	WDR43	XM_021087672.1	12827	XM_021087672.1	WDR43	0
chr4	748189	748460	272	+	PLEC	1.00E-187	748189	748460	0	1	271,	0	-187	-184	2.16	-33.7	-36.4	0.848	Exon (XM_021090372.1/PLEC, exon 35 of 35)	10	696355	753859	57505	1	PLEC	XM_021090372.1	51834	XM_021090372.1;XM_021090373.1;XM_021090371.1;XM_021090363.1;XM_021090364.1;XM_021090365.1;XM_021090383.1;XM_021090384.1;XM_021090388.1;XM_021090386.1;XM_021090389.1;XM_021090367.1;XM_021090368.1;XM_021090369.1;XM_021090370.1;XM_021090390.1;XM_021090387.1;XM_021090391.1;XM_021090392.1;XM_021090393.1;XM_021090374.1;XM_021090375.1;XM_021090376.1;XM_021090378.1;XM_021090377.1;XM_021090379.1;XM_021090…	PLEC;PLEC;PLEC;PLEC;PLEC;PLEC;PLEC;PLEC;PLEC;PLEC;PLEC;PLEC;PLEC;PLEC;PLEC;PLEC;PLEC;PLEC;PLEC;PLEC;PLEC;PLEC;PLEC;PLEC;PLEC;PLEC;PLEC;PLEC;PLEC;PLEC	0;0;0;0;0;0;0;0;0;0;0;0;0;0;0;0;0;0;0;0;0;0;0;0;0;0;0;0;0;0
chr4	749958	750169	212	+	PLEC	1.00E-132	749958	750169	0	1	211,	0	-132	-130	2.03	-35.2	-37.9	1.1	Exon (XM_021090372.1/PLEC, exon 35 of 35)	10	696355	753859	57505	1	PLEC	XM_021090372.1	53603	XM_021090372.1;XM_021090373.1;XM_021090371.1;XM_021090363.1;XM_021090364.1;XM_021090365.1;XM_021090383.1;XM_021090384.1;XM_021090388.1;XM_021090386.1;XM_021090389.1;XM_021090367.1;XM_021090368.1;XM_021090369.1;XM_021090370.1;XM_021090390.1;XM_021090387.1;XM_021090391.1;XM_021090392.1;XM_021090393.1;XM_021090374.1;XM_021090375.1;XM_021090376.1;XM_021090378.1;XM_021090377.1;XM_021090379.1;XM_021090…	PLEC;PLEC;PLEC;PLEC;PLEC;PLEC;PLEC;PLEC;PLEC;PLEC;PLEC;PLEC;PLEC;PLEC;PLEC;PLEC;PLEC;PLEC;PLEC;PLEC;PLEC;PLEC;PLEC;PLEC;PLEC;PLEC;PLEC;PLEC;PLEC;PLEC	0;0;0;0;0;0;0;0;0;0;0;0;0;0;0;0;0;0;0;0;0;0;0;0;0;0;0;0;0;0
chr4	750228	750619	392	+	PLEC	0	750228	750619	0	1	391,	0	-537	#NAME?	2.75	-30.8	-33.4	0.618	Exon (XM_021090372.1/PLEC, exon 35 of 35)	10	696355	753859	57505	1	PLEC	XM_021090372.1	53873	XM_021090372.1;XM_021090373.1;XM_021090371.1;XM_021090363.1;XM_021090364.1;XM_021090365.1;XM_021090383.1;XM_021090384.1;XM_021090388.1;XM_021090386.1;XM_021090389.1;XM_021090367.1;XM_021090368.1;XM_021090369.1;XM_021090370.1;XM_021090390.1;XM_021090387.1;XM_021090391.1;XM_021090392.1;XM_021090393.1;XM_021090374.1;XM_021090375.1;XM_021090376.1;XM_021090378.1;XM_021090377.1;XM_021090379.1;XM_021090…	PLEC;PLEC;PLEC;PLEC;PLEC;PLEC;PLEC;PLEC;PLEC;PLEC;PLEC;PLEC;PLEC;PLEC;PLEC;PLEC;PLEC;PLEC;PLEC;PLEC;PLEC;PLEC;PLEC;PLEC;PLEC;PLEC;PLEC;PLEC;PLEC;PLEC	0;0;0;0;0;0;0;0;0;0;0;0;0;0;0;0;0;0;0;0;0;0;0;0;0;0;0;0;0;0
chr4	95864052	95864292	241	+	GATAD2B	1.00E-23	95864052	95864292	0	1	240,	0	-23	-21.6	2.34	-7.59	-9.51	-1.5	3' UTR	10	95766989	95864502	97514	1	GATAD2B	XM_021089804.1	97063	XM_021089804.1;XM_021089802.1;XM_021089803.1	GATAD2B;GATAD2B;GATAD2B	0;0;0
chr4	75844024	75845882	1859	-	LYN	2.00E-12	75844024	75845882	0	2	91,60,	0,1798	-11.7	-10.5	1.74	-3.24	-4.58	-1.09	Exon (XM_021089359.1/LYN, exon 4 of 13)	10	75793273	75864479	71207	2	LYN	XM_021089359.1	18597	XM_021089359.1;XM_021089362.1;XM_021089360.1;XM_021089357.1;XM_021089356.1;XM_021089361.1;XM_021089358.1;XM_021089363.1	LYN;LYN;LYN;LYN;LYN;LYN;LYN;LYN	0;0;0;0;0;0;0;0
chr4	85864569	85864989	421	-	PBX1	2.00E-59	85864569	85864989	0	1	420,	0	-58.7	-56.9	2.79	-5.63	-7.34	-0.759	3' UTR	10	85824590	86170274	345685	2	PBX1	XM_005655372.3	305285	XM_005655372.3;XM_005655374.3;XM_003355078.4;XM_001927886.6;XM_013988079.2	PBX1;PBX1;PBX1;PBX1;PBX1	0;0;0;0;0
chr4	90300886	90304656	3771	-	LOC100157711	1.00E-105	90300886	90304656	0	2	84,156,	0,3614	-105	-103	2.04	-10.8	-13	-2.01	Exon (XM_021089576.1/LOC100157711, exon 9 of 16)	10	90291281	90319590	28310	2	LOC100157711	XM_021089576.1	14934	XM_021089576.1	LOC100157711	0
chr4	106615473	106615624	152	-	HIPK1	5.00E-16	106615473	106615624	0	1	151,	0	-15.3	-14	1.68	-8.25	-10.2	-1.38	Exon (XM_021090017.1/HIPK1, exon 2 of 16)	10	106570950	106626508	55559	2	HIPK1	XM_021090017.1	10884	XM_021090017.1;XM_021090018.1;XM_021090016.1;XM_021090010.1;XM_021090012.1;XM_021090009.1;XM_021090011.1;XM_021090013.1;XM_021090014.1	HIPK1;HIPK1;HIPK1;HIPK1;HIPK1;HIPK1;HIPK1;HIPK1;HIPK1	0;0;0;0;0;0;0;0;0
chr4	111394698	111394968	271	-	FAM102B	4.00E-41	111394698	111394968	0	1	270,	0	-40.4	-38.7	3.55	-4.01	-5.5	-1.26	3' UTR	10	111391672	111467230	75559	2	FAM102B	XM_021090109.1	72262	XM_021090109.1	FAM102B	0
chr4	123680153	123695629	15477	-	FNBP1L	2.00E-63	123680153	123695629	0	7	37,95,133,110,15,159,21,	0,2115,2599,6124,9316,13890,15455	-62.7	-60.9	3.67	-5.5	-7.19	-0.709	Exon (XM_001928546.6/FNBP1L, exon 9 of 17)	10	123675062	123779640	104579	2	FNBP1L	XM_001928546.6	84011	XM_001928546.6;XM_005663661.3;XM_021090187.1;XM_005663662.3	FNBP1L;FNBP1L;FNBP1L;FNBP1L	0;0;0;0
chr4	126961766	126962245	480	-	LRRC8C	2.00E-38	126961766	126962245	0	1	479,	0	-37.7	-36.1	3.57	-3.85	-5.31	-0.925	Exon (XM_013997403.2/LRRC8C, exon 3 of 3)	10	126957099	127000968	43870	2	LRRC8C	XM_013997403.2	38723	XM_013997403.2;XM_005663701.3;XM_001929205.6	LRRC8C;LRRC8C;LRRC8C	0;0;0
chrX	101180831	101188350	7520	-	THOC2	1.00E-31	101180831	101188350	0	5	16,158,70,138,69,	0,1894,2135,2544,7450	-31	-29.5	2.24	-3.41	-4.78	-0.624	Exon (XM_013986395.2/THOC2, exon 33 of 39)	11	101170969	101284613	113645	2	THOC2	XM_013986395.2	96263	XM_013986395.2;XM_021080461.1;XM_021080464.1;XM_021080467.1;XR_002340775.1;XM_021080469.1;XM_013986394.2;XM_021080460.1;XM_021080463.1;XM_021080466.1;XM_021080468.1;XM_021080470.1;XR_001302704.2;XR_001302705.2;XR_001302707.2;XR_001302708.2;XR_001302710.2;XR_002340776.1;XM_013986397.2;XM_021080465.1;XR_001302706.2;XR_001302709.2;XR_002340777.1;XR_002340778.1;XR_002340781.1;XM_013986396.2;XM_021080…	THOC2;THOC2;THOC2;THOC2;THOC2;THOC2;THOC2;THOC2;THOC2;THOC2;THOC2;THOC2;THOC2;THOC2;THOC2;THOC2;THOC2;THOC2;THOC2;THOC2;THOC2;THOC2;THOC2;THOC2;THOC2;THOC2;THOC2;THOC2;THOC2	0;0;0;0;0;0;0;0;0;0;0;0;0;0;0;0;0;0;0;0;0;0;0;0;0;0;0;0;0
chr7	29298948	29299099	152	+	DST	1.00E-146	29298948	29299099	0	1	151,	0	-146	-144	2.19	-18.9	-21.3	0.953	Exon (XM_021098566.1/DST, exon 104 of 104)	12	28812423	29299171	486749	1	DST	XM_021098566.1	486525	XM_021098566.1;XM_021098568.1;XM_021098569.1;XM_021098571.1;XM_021098565.1;XM_021098567.1;XM_021098572.1;XM_021098573.1;XM_021098575.1;XM_021098576.1;XM_021098578.1;XM_021098579.1;XM_013977750.2;XM_021098570.1;XM_021098584.1;XM_021098585.1;XM_005665870.2;XM_013977745.2;XM_013977755.1;XM_021098577.1;XM_013977756.2;XM_021098580.1;XM_005665867.2;XM_005665875.2;XM_021098587.1;XM_021098582.1;XM_021098…	DST;DST;DST;DST;DST;DST;DST;DST;DST;DST;DST;DST;DST;DST;DST;DST;DST;DST;DST;DST;DST;DST;DST;DST;DST;DST;DST;DST;DST;DST;DST	0;0;0;0;0;0;0;0;0;0;0;0;0;0;0;0;0;0;0;0;0;0;0;0;0;0;0;0;0;0;0
chr7	60973003	60975715	2713	+	PKM	2.50E-84	60973003	60975715	0	2	251,49,	0,2663	-83.6	-81.6	3.24	-7.42	-9.32	-1	5' UTR	12	60973007	61032778	59772	1	PKM	XM_021099107.1	0	XR_001297909.2;XR_002345848.1;XR_002345847.1;XM_021099113.1;XM_021099115.1;XM_021099117.1;XM_021099110.1;XM_021099116.1;XM_021099108.1;XM_021099109.1;XM_021099111.1;XM_021099114.1;XM_021099107.1;XM_021099106.1	LOC102166620;LOC102166620;LOC102166620;PKM;PKM;PKM;PKM;PKM;PKM;PKM;PKM;PKM;PKM;PKM	-1282;-1282;-1282;0;0;0;0;0;0;0;0;0;0;0
chr7	68497759	68521205	23447	+	STRN3	6.30E-75	68497759	68521205	0	5	18,23,104,74,52,	0,13347,16865,17432,23394	-74.2	-72.3	3.11	-9.33	-11.4	-0.981	5' UTR	12	68511107	68577272	66166	1	STRN3	XM_021099893.1	0	XM_021099888.1;XM_021099889.1;XM_021099890.1;XM_021099885.1;XM_021099886.1;XM_021099887.1;XM_021099892.1;XM_021099893.1	STRN3;STRN3;STRN3;STRN3;STRN3;STRN3;STRN3;STRN3	0;0;0;0;0;0;0;0
chr7	96434630	96446027	11398	+	RBM25	1.30E-36	96434630	96446027	0	4	30,186,54,30,	0,6722,11076,11367	-35.9	-34.3	2.17	-4.71	-6.3	-0.725	Exon (XM_005666339.3/RBM25, exon 6 of 19)	12	96406650	96468172	61523	1	RBM25	XM_005666339.3	27980	XM_005666339.3;NM_001243829.1	RBM25;RBM25	0;0
chr7	13416148	13423681	7534	-	NUP153	6.30E-23	13416148	13423681	0	3	327,126,26,	0,4011,7507	-22.2	-20.8	1.88	-8.42	-10.4	-0.939	Exon (XM_013977458.2/NUP153, exon 14 of 22)	12	13393542	13465415	71874	2	NUP153	XM_013977458.2	41734	XM_013977458.2;XM_013977455.2;XM_013977453.2;XM_013977457.2;XM_001926651.6	NUP153;NUP153;NUP153;NUP153;NUP153	0;0;0;0;0
chr5	7087324	7087624	301	+	TOB2	1.00E-174	7087324	7087624	0	1	300,	0	-174	-171	2.67	-24.9	-27.5	0.988	5' UTR	13	7084701	7109188	24488	2	LOC110260629	XR_002343877.1	21564	XR_002343877.1;XR_002343875.1;XR_002343876.1;XR_002343881.1;XR_002343878.1;XR_002343879.1;XR_002343880.1;XM_021091455.1;XM_021091454.1	LOC110260629;LOC110260629;LOC110260629;LOC110260629;LOC110260629;LOC110260629;LOC110260629;TOB2;TOB2	0;0;0;0;0;0;0;0;0
chr5	16619278	16654358	35081	+	ATF1	4.00E-11	16619278	16654358	0	3	16,99,34,	0,8953,35046	-10.4	-9.25	1.76	-3.87	-5.33	-1.17	Exon (XM_021091659.1/ATF1, exon 1 of 9)	13	16619130	16681391	62262	1	ATF1	XM_021091659.1	148	XM_021091659.1	ATF1	0
chr5	68001061	68001331	271	+	WNK1	4.00E-76	68001061	68001331	0	1	270,	0	-75.4	-73.5	2.43	-24.4	-26.9	1.48	5' UTR	13	68000792	68142533	141742	1	WNK1	XM_013997884.2	269	XM_013997884.2	WNK1	0
chr5	80469677	80472799	3123	+	GLT8D2	1.30E-54	80469677	80472799	0	2	28,272,	0,2850	-53.9	-52.2	2.37	-4.61	-6.18	-0.67	3' UTR	13	80409915	80473964	64050	1	GLT8D2	XM_021092640.1	59762	XM_021092640.1;XM_021092642.1;XM_021092636.1;XM_021092639.1;XM_021092644.1;XM_021092645.1;XM_021092646.1;XM_021092637.1;XM_021092643.1;XM_021092638.1;XM_021092634.1	GLT8D2;GLT8D2;GLT8D2;GLT8D2;GLT8D2;GLT8D2;GLT8D2;GLT8D2;GLT8D2;GLT8D2;TDG	0;0;0;0;0;0;0;0;0;0;19496
chr5	82201260	82216400	15141	+	WASHC3	2.00E-36	82201260	82216400	0	2	53,186,	0,14954	-35.7	-34.1	2.28	-2.64	-3.83	-0.756	3' UTR	13	82155253	82259552	104300	1	WASHC3	XR_002344197.1	46007	XR_002344197.1;XM_021092677.1;XM_021092678.1	WASHC3;WASHC3;WASHC3	0;0;0
chr5	33915270	33915959	690	-	BEST3	3.20E-40	33915270	33915959	0	1	689,	0	-39.5	-37.9	2.91	-8.9	-10.9	-1.08	3' UTR	13	33909973	33956647	46675	2	BEST3	XM_013997720.2	40688	XM_013997720.2;XM_003481658.4;XM_013997718.2;XM_013997719.2;XM_021091976.1	BEST3;BEST3;BEST3;BEST3;BEST3	0;0;0;0;0
chr5	42272303	42272603	301	-	KIAA1551	6.00E-09	42272303	42272603	0	1	300,	0	-8.22	-7.1	1.93	-4.31	-5.83	-1.25	Exon (NM_001243821.1/KIAA1551, exon 4 of 6)	13	42263560	42299492	35933	2	KIAA1551	NM_001243821.1	26889	NM_001243821.1;XM_005664007.3;XM_005664006.3;XM_021090985.1	KIAA1551;KIAA1551;KIAA1551;KIAA1551	0;0;0;0
chr16	79819285	79819463	179	-	PDCD6	1.30E-40	79819285	79819463	0	1	178,	0	-39.9	-38.2	2.17	-4.32	-5.84	-0.833	3' UTR	14	79818960	79831840	12881	2	PDCD6	XM_021076935.1	12377	XM_021076935.1;XM_021076933.1;XM_021076934.1	PDCD6;PDCD6;PDCD6	0;0;0
chr11	1064948	1065129	182	-	EEF1AKMT1	5.00E-11	1064948	1065129	0	1	181,	0	-10.3	-9.08	3.24	-2.76	-3.98	1.57	3' UTR	15	1054816	1095118	40303	2	EEF1AKMT1	XM_021065435.1	29989	XM_021065435.1;XM_021065436.1;XR_002336597.1	EEF1AKMT1;IL17D;LOC110255789	0;0;-2059
chr10	50657343	50661271	3929	+	ARHGAP21	5.00E-26	50657343	50661271	0	3	189,65,136,	0,3642,3792	-25.3	-23.8	1.76	-5.77	-7.51	-0.615	Exon (XM_021064916.1/ARHGAP21, exon 14 of 26)	16	50541582	50680156	138575	1	ARHGAP21	XM_021064916.1	115761	XM_021064916.1	ARHGAP21	0
chr10	66491982	66492133	152	+	KLF6	1.30E-45	66491982	66492133	0	1	151,	0	-44.9	-43.2	1.68	-8.46	-10.4	0.851	Exon (NM_001134353.2/KLF6, exon 3 of 5)	16	66488445	66497830	9386	1	KLF6	NM_001134353.2	3537	NM_001134353.2	KLF6	0
chr10	67016129	67016340	212	+	PITRM1	1.30E-70	67016129	67016340	0	1	211,	0	-69.9	-68	2.18	-6.1	-7.89	0.763	Exon (XM_021065061.1/PITRM1, exon 19 of 27)	16	66996919	67021692	24774	1	PITRM1	XM_021065061.1	19210	XM_021065061.1;XM_021065063.1;XM_021065060.1;XM_021065065.1;XM_021065064.1	PITRM1;PITRM1;PITRM1;PITRM1;PITRM1	0;0;0;0;0
chr10	14727540	14754422	26883	-	CDC42BPA	3.20E-17	14727540	14754422	0	4	16,106,248,21,	0,10064,13712,26861	-16.5	-15.2	1.97	-6.97	-8.82	-0.939	Exon (XM_021064433.1/CDC42BPA, exon 14 of 40)	16	14649278	14884976	235699	2	CDC42BPA	XM_021064433.1	130554	XM_021064433.1;XM_021064430.1;XM_021064437.1;XM_021064439.1;XM_021064440.1;XM_003482782.4;XM_021064420.1;XM_021064421.1;XM_021064422.1;XM_021064423.1;XM_021064424.1;XM_021064425.1;XM_021064427.1;XM_021064428.1;XM_021064429.1;XM_021064431.1;XM_021064432.1;XM_021064434.1;XM_021064435.1;XM_021064438.1;XR_002336229.1	CDC42BPA;CDC42BPA;CDC42BPA;CDC42BPA;CDC42BPA;CDC42BPA;CDC42BPA;CDC42BPA;CDC42BPA;CDC42BPA;CDC42BPA;CDC42BPA;CDC42BPA;CDC42BPA;CDC42BPA;CDC42BPA;CDC42BPA;CDC42BPA;CDC42BPA;CDC42BPA;CDC42BPA	0;0;0;0;0;0;0;0;0;0;0;0;0;0;0;0;0;0;0;0;0
chr17	40449389	40449657	269	+	MANBAL	1.60E-35	40449389	40449657	0	1	268,	0	-34.8	-33.2	2.68	-5.49	-7.18	-0.79	3' UTR	17	40420745	40449657	28913	1	MANBAL	XM_005672921.3	28644	XM_005672921.3;XM_021077555.1	MANBAL;MANBAL	0;0
chr17	62651738	62652241	504	+	ZGPAT	5.00E-99	62651738	62652241	0	2	244,142,	0,361	-98.3	-96.2	2.42	-18.9	-21.2	0.922	3' UTR	17	62640988	62652478	11491	1	ZGPAT	XM_021078374.1	10750	XM_021077271.1;XM_021077272.1;XM_021077273.1;NM_001244490.1;XM_021077469.1;XM_021077471.1;XM_021077470.1;XM_021078374.1;XM_021078373.1;XM_021078372.1	LIME1;LIME1;LIME1;LIME1;SLC2A4RG;SLC2A4RG;SLC2A4RG;ZGPAT;ZGPAT;ZGPAT	-377;-377;-377;-792;-3751;-3753;-3754;0;0;0
chr17	32629748	32631288	1541	-	MRPS26	1.00E-138	32629748	32631288	0	4	62,124,147,108,	0,964,1172,1432	-138	-136	1.92	-31.4	-34	0.675	Exon (XM_001924808.5/MRPS26, exon 1 of 4)	17	32629281	32631434	2154	2	MRPS26	XM_001924808.5	146	XM_005672785.3;XM_013985164.2;XM_001924808.5	GNRH2;GNRH2;MRPS26	3969;3969;0
chr17	33585041	33591088	6048	-	SIRPA	2.50E-14	33585041	33591088	0	2	51,160,	0,5887	-13.6	-12.3	2.72	-5.75	-7.48	-1.75	Exon (XM_021077324.1/SIRPA, exon 3 of 9)	17	33566270	33610644	44375	2	SIRPA	XM_021077324.1	19556	XM_021077324.1;XM_021077322.1;XM_021077323.1;XM_021077321.1;NM_001011508.2	SIRPA;SIRPA;SIRPA;SIRPA;SIRPA	0;0;0;0;0
chr17	46598034	46637469	39436	-	JPH2	0	46598034	46637469	0	2	61,179,	0,39256	-450	#NAME?	2.11	-72.9	-76	0.836	Exon (XM_021077520.1/JPH2, exon 3 of 9)	17	46590302	46665326	75025	2	JPH2	XM_021077520.1	27857	XM_021077520.1	JPH2	0
chr17	52350401	52350612	212	-	ADNP	7.90E-13	52350401	52350612	0	1	211,	0	-12.1	-10.9	2.2	-4.96	-6.58	1.6	5' UTR	17	52317667	52350732	33066	2	ADNP	NM_001123071.1	120	NM_001123071.1;XM_021077204.1;XM_013985457.2;NM_001101820.1	ADNP;ADNP;DPM1;DPM1	0;-772;26454;26426
chr17	58003017	58007766	4750	-	PMEPA1	4.00E-44	58003017	58007766	0	3	360,54,4,	0,800,4745	-43.4	-41.8	1.96	-17.1	-19.4	0.91	Exon (XM_013985486.2/PMEPA1, exon 2 of 4)	17	57999287	58023490	24204	2	PMEPA1	XM_013985486.2	15724	XM_013985486.2;NM_001123203.1;XM_005673042.3	PMEPA1;PMEPA1;PMEPA1	0;0;0
chr17	62139853	62140179	327	-	DIDO1	1.30E-06	62139853	62140179	0	2	84,36,	0,290	-5.88	-4.83	1.66	-4.37	-5.91	1.82	Exon (XM_021078224.1/DIDO1, exon 11 of 18)	17	62126026	62174095	48070	2	DIDO1	XM_021078224.1	33916	XM_021078224.1	DIDO1	0
chr12	5496781	5499735	2955	+	FBF1	1.00E-27	5496781	5499735	0	5	111,99,89,59,30,	0,1445,1866,2122,2924	-27	-25.5	2.39	-2.27	-3.36	0.607	Exon (XM_021066608.1/FBF1, exon 14 of 30)	18	5482576	5510971	28396	1	FBF1	XM_021066608.1	14205	XM_021066608.1	FBF1	0
chr12	20388247	20388487	241	+	CAVIN1	0	20388247	20388487	0	1	240,	0	-605	#NAME?	1.95	-126	-129	0.837	Exon (XM_021066983.1/CAVIN1, exon 2 of 2)	18	20372476	20390250	17775	1	CAVIN1	XM_021066983.1	15771	XM_021066983.1;XR_002337105.1	CAVIN1;LOC110256002	0;-447
chr12	24313298	24313449	152	+	NFE2L1	5.00E-90	24313298	24313449	0	1	151,	0	-89.3	-87.3	1.93	-21.8	-24.2	1.04	Exon (XM_021067098.1/NFE2L1, exon 5 of 5)	18	24303381	24316662	13282	1	NFE2L1	XM_021067098.1	9917	XM_021067098.1;XM_021067100.1;XM_021067094.1;XM_021067096.1;XM_021067097.1;XM_021067099.1;XM_021067093.1;XM_021067095.1	NFE2L1;NFE2L1;NFE2L1;NFE2L1;NFE2L1;NFE2L1;NFE2L1;NFE2L1	0;0;0;0;0;0;0;0
chr12	44101387	44111046	9660	+	KSR1	1.00E-188	44101387	44111046	0	6	18,84,62,107,169,10,	0,3644,5587,5750,7411,9649	-188	-186	3.83	-7.21	-9.08	-0.702	Exon (XM_021067472.1/KSR1, exon 6 of 19)	18	43927222	44135735	208514	1	KSR1	XM_021067472.1	174165	XM_021067472.1;XM_005669083.3;XM_021067463.1;XM_021067468.1;XM_021067467.1;XM_013981183.2;XM_013981182.2;XM_021067471.1;XM_021067469.1;XM_013981181.2;XM_013981175.2;XM_013981179.2;XM_013981180.2;XM_013981176.2;XM_013981178.2;XM_021067466.1;XR_002337272.1;XM_021067465.1;XR_001299934.2	KSR1;KSR1;KSR1;KSR1;KSR1;KSR1;KSR1;KSR1;KSR1;KSR1;KSR1;KSR1;KSR1;KSR1;KSR1;KSR1;KSR1;KSR1;LOC106505476	0;0;0;0;0;0;0;0;0;0;0;0;0;0;0;0;0;0;3038
chr12	52229069	52229427	359	+	PELP1	2.50E-38	52229069	52229427	0	2	90,150,	0,208	-37.6	-36	3.11	-6.8	-8.64	-1.04	3' UTR	18	52177062	52229427	52366	1	PELP1	XM_021067790.1	52007	XM_021067790.1	PELP1	0
chr12	53159796	53161067	1272	+	CHD3	1.00E-125	53159796	53161067	0	2	172,69,	0,1202	-125	-123	2.24	-13	-15.2	0.785	Exon (XM_021067837.1/CHD3, exon 37 of 40)	18	53135767	53163243	27477	1	CHD3	XM_021067837.1	24029	XM_021067837.1;XM_021067836.1;XM_021067838.1;XM_021067839.1;XM_021067841.1;XM_021067842.1;XM_021067843.1;XM_021067844.1;XM_021067835.1;XM_021067845.1;XM_021067846.1;XM_005657036.3	CHD3;CHD3;CHD3;CHD3;CHD3;CHD3;CHD3;CHD3;CHD3;CHD3;CHD3;LOC102159363	0;0;0;0;0;0;0;0;0;0;0;5351
chr12	59392234	59392534	301	+	NCOR1	1.30E-88	59392234	59392534	0	1	300,	0	-87.9	-85.9	2.68	-17.6	-20	1.16	3' UTR	18	59256868	59392564	135697	1	NCOR1	XM_021066291.1	135366	XM_021066291.1;XM_021066288.1	NCOR1;TTC19	0;26287
chr12	2336588	2336799	212	-	GAA	2.50E-39	2336588	2336799	0	1	211,	0	-38.6	-37	2.03	-7.54	-9.46	0.888	Exon (XM_021066505.1/GAA, exon 3 of 23)	18	2315807	2339867	24061	2	GAA	XM_021066505.1	3068	XM_021066505.1;XR_002336941.1	GAA;LOC110255946	0;-1124
chr12	6272634	6272905	272	-	CDR2L	5.00E-34	6272634	6272905	0	1	271,	0	-33.3	-31.7	2.56	-5.02	-6.66	1.05	Exon (XM_003482949.4/CDR2L, exon 5 of 5)	18	6270566	6282471	11906	2	CDR2L	XM_003482949.4	9566	XM_003482949.4;rna-TRNAV-UAC-8	CDR2L;TRNAV-UAC	0;4848
chr12	18267439	18267589	151	-	HEXIM1	7.90E-56	18267439	18267589	0	1	150,	0	-55.1	-53.3	1.78	-17.6	-19.9	1.13	Exon (XM_003131323.5/HEXIM1, exon 1 of 1)	18	18267023	18270089	3067	2	HEXIM1	XM_003131323.5	2500	XM_013980882.2;XM_003131323.5;XM_013980889.2;XM_013980891.2;XM_013980892.2	ACBD4;HEXIM1;HEXIM2;HEXIM2;HEXIM2	12544;0;-4407;-4407;-4407
chr18	40616517	40629924	13408	+	KBTBD2	1.60E-17	40616517	40629924	0	2	155,26,	0,13381	-16.8	-15.5	1.98	-2.84	-4.09	-0.865	Exon (XM_021079001.1/KBTBD2, exon 2 of 4)	19	40604458	40636401	31944	1	KBTBD2	XM_021079001.1	12059	XM_021079001.1;XM_013985724.2	KBTBD2;KBTBD2	0;0
chr18	10392538	10393349	812	-	UBN2	4.00E-57	10392538	10393349	0	1	811,	0	-56.4	-54.6	3.63	-9.55	-11.6	-1.01	Exon (XM_003360116.5/UBN2, exon 14 of 17)	19	10371121	10451243	80123	2	UBN2	XM_003360116.5	57894	XM_003360116.5;XM_013990786.2;XM_021079092.1	UBN2;UBN2;UBN2	0;0;0
chrUn_NW_018084833v1	1738329	1739602	1274	+	CAMSAP1	2.50E-20	1738329	1739602	0	3	48,85,77,	0,556,1196	-19.6	-18.2	1.85	-6.28	-8.09	1.16	Exon (XM_021081208.1/CAMSAP1, exon 11 of 19)	25	1699281	1749726	50446	1	CAMSAP1	XM_021081208.1	39048	XM_021081208.1;XM_021081209.1;XM_021081210.1;XM_021081211.1;XM_021081212.1	CAMSAP1;CAMSAP1;CAMSAP1;CAMSAP1;CAMSAP1	0;0;0;0;0
chrUn_NW_018085072v1	138154	138484	331	+	MAK16	6.30E-26	138154	138484	0	1	330,	0	-25.2	-23.7	2.11	-4.58	-6.15	-0.701	3' UTR	66	129855	139558	9704	1	MAK16	NM_001243808.1	8299	NM_001243808.1;XM_013984096.2;XM_013984095.2;XR_002341174.1;XR_002341173.1;XM_021081792.1;XM_021081793.1	MAK16;RNF122;RNF122;TTI2;TTI2;TTI2;TTI2	0;41499;41505;0;0;0;0
